# Supplementary material for: Genome-wide association study of important agronomic traits within a core collection of rice (Oryza sativa L.)
Source: BMC Plant Biol. 2019 Jun 17;19:259. doi: 10.1186/s12870-019-1842-7 (PMC6580581; doi:10.1186/s12870-019-1842-7)
Supplement: Supplementary file 3 — Table S4. List of all P-value ranked genes in the gene-based association analysis of heading days/plant height/seed set rate/panicle length/grain length/100 grains weight/flag leaf length/flag leaf width/panicle number per plant. (XLSX 169 kb) [file 12870_2019_1842_MOESM3_ESM.xlsx]

## Sheet: heading days
List of all P-value ranked genes in the gene-based association analysis of heading days.
Rank	Chr.	Position (bp)	P-valuea	Location	Gene IDb	Position (bp)	P-valuec	Annotation
1	4	443561	6.93	Hangzhou	LOC_Os04g01650.1	443561	6.93	erythronate-4-phosphate dehydrogenase domain containing protein, expressed
						444276	2.56
						444902	4.05
2	4	789282	6.22	Hangzhou	LOC_Os04g02264.1	786055	3.56	retrotransposon protein, putative, Ty3-gypsy subclass, expressed
						786886	3.6
						787067	2.58
						787559	4.62
						787866	2.51
						788081	3.33
						788668	3.12
						789282	6.22
						789560	5.1
						789779	4.14
						789843	4.47
						789853	3.58
						789949	2.74
						790114	3.06
3	3	32824935	6.21	Hangzhou	LOC_Os03g57940.1	32806360	4.29	CK1_CaseinKinase_1a.4 - CK1 includes the casein kinase 1 kinases, expressed
						32824935	6.21
						32824941	6.07
4	4	484873	5.67	Hangzhou	LOC_Os04g01740.1	483593	2.16	heat shock protein, putative, expressed
						483819	2.35
						483910	3.22
						484284	4.53
						484829	2.73
						484873	5.67
						485209	4.15
						485788	2.56
						485809	2.36
						485897	2.3
						485913	2.34
5	7	26782951	5.66	Guangzhou	LOC_Os07g44860.1	26782951	5.66	gibberellin receptor GID1L2, putative, expressed
						26782939	2.23136
						26782949	3.93678
						26782951	5.66386
						26782958	4.70983
						26782962	3.189
						26782984	4.28244
						26782991	4.24531
						26782994	3.70276
						26782996	2.09637
						26783001	2.67985
						26783005	2.67985
						26783024	3.2539
						26783031	2.58004
						26783033	4.07947
						26783049	4.1597
						26783053	3.16976
						26783056	4.1597
						26783102	3.79523
						26783118	3.79347
						26783129	4.05451
						26783132	2.25104
						26783135	2.0013
						26783141	3.42975
						26783152	3.58887
						26783191	3.58887
						26783255	3.01412
						26783274	2.38091
						26783289	2.28735
						26783302	3.33294
						26783326	3.21813
						26783335	4.00465
						26783408	3.69516
						26783489	4.03205
						26784563	3.84279
6	2	23610668	5.65	Hangzhou	Os02g0603033	23610668	5.65	Conserved hypothetical protein
						23610717	2.6
7	5	19505515	5.5	Hangzhou	Os05g0401000	19505515	5.5	Lipase, GDSL domain containing protein
8	7	8145245	5.5	Hangzhou	Os07g0246300	8143711	2.15	Conserved hypothetical protein
						8143835	2.58
						8143842	2.57
						8144040	2.19
						8145113	3.92
						8145117	4.66
						8145152	4.66
						8145207	2.19
						8145223	2.27
						8145228	2.27
						8145245	5.5
						8145322	4.74
						8145365	4.88
						8145437	2.12
9	9	19275191	5.44	Guangzhou	Os09g0498500	19272580	2.35	NAD-binding site containing protein
						19272581	2.07
						19272587	2.07
						19272640	3.35
						19272657	3.35
						19272675	2.69
						19272678	2.37
						19272682	2.19
						19272688	2.29
						19272721	3.51
						19272724	2.63
						19272727	2.63
						19272730	3.48
						19272733	2.62
						19272745	3.48
						19272763	3.3
						19272807	2.62
						19273001	3.92
						19273003	3.92
						19273020	2.23
						19273026	3.22
						19273038	2.81
						19273042	2.79
						19273045	2.82
						19273073	3.44
						19273076	3.43
						19273077	3.43
						19273093	3.14
						19273201	4.32
						19275187	3.21
						19275190	3.21
						19275191	5.44
						19275202	2.44
						19275207	2.44
						19275242	2.63
						19275248	2.44
10	2	23561714	5.41	Hangzhou	Os02g0602000	23561714	5.41	Remorin, C-terminal region domain containing protein
11	4	465286	5.36	Hangzhou	Os04g0107600	463771	2.56067	Arginine decarboxylase , Stress response
						463820	4.29873
						464453	3.05289
						464467	3.05209
						464494	2.95078
						464497	4.57864
						464507	4.43711
						464553	2.82391
						464555	2.05061
						464557	2.68613
						464618	3.74579
						464631	2.25104
						464644	3.78149
						465043	4.45862
						465063	4.48143
						465101	4.5951
						465108	4.5951
						465116	4.46694
						465136	4.60161
						465173	4.2861
						465184	4.37156
						465190	4.02066
						465207	4.57866
						465208	4.57866
						465286	5.36406
						465739	3.27735
						465991	4.78547
						466522	4.14549
						467086	2.58838
						467122	2.46852
12	4	547378	5.34	Hangzhou	Os04g0109100	545820	4.34825	Concanavalin A-like lectin/glucanase domain containing protein
						546038	2.35952
						546802	4.55686
						546860	5.32017
						547126	4.1772
						547378	5.33817
						547616	4.93457
						547628	2.42713
						547720	2.57349
						547804	2.49894
						547960	3.76845
						548029	4.05072
						548394	2.89963
						548399	2.52143
						548732	3.04571
						549144	4.59965
						549893	2.11126
						551091	4.8696
						551127	5.01205
						551222	2.08566
						553035	4.38657
13	7	8467949	5.29	Hangzhou	Os07g0251900	8467241	2.07572	Leucine-rich repeat, N-terminal domain containing protein.
						8467243	2.07572
						8467272	2.07572
						8467349	2.53313
						8467406	2.41908
						8467418	2.6073
						8467447	2.64397
						8467481	2.93554
						8467506	2.93181
						8467611	2.10073
						8467882	4.23965
						8467902	4.76309
						8467906	3.96465
						8467911	4.76309
						8467922	4.74707
						8467932	4.77856
						8467949	5.28884
						8467950	5.28884
						8467951	4.4405
						8467984	2.10018
						8467994	4.21255
						8467997	4.91625
						8468004	4.93776
						8468006	4.22913
						8468007	4.93334
						8468020	4.88452
						8468068	4.3384
						8468086	3.89812
						8468087	3.8792
						8468097	2.78252
						8468122	3.85739
						8471690	2.11295
						8471783	2.29757
14	4	562096	5.24	Hangzhou	Os04g0109400	560977	3.25	Similar to H0201G08.3 protein
						562096	5.24
15	4	499458	5.18	Hangzhou	Os04g0108300	499013	2.90658	Protein of unknown function DUF177 family protein
						499017	3.37096
						499133	4.79569
						499442	2.96257
						499458	5.18039
						499564	3.08857
						499660	2.05453
						499820	2.27654
						500524	2.03198
						500955	4.62106
16	4	455058	5.14	Hangzhou	Os04g0107500	453711	2.40894	NAD(P)-binding domain containing protein
						454180	4.62186
						454184	4.26063
						454190	3.48116
						454191	2.83565
						454239	3.7757
						454249	4.17936
						454497	3.16454
						454931	2.4908
						455003	2.34775
						455007	2.34775
						455025	2.03433
						455058	5.13672
						455274	2.39686
						455275	2.16241
						455658	2.49349
						455665	2.49349
						455738	2.22915
						457087	4.96305
17	3	30629394	5.09	Hangzhou	Os03g0745400	30677828	2.21	Conserved hypothetical protein, CKI
						30629217	2.09
						30629394	5.09
18	2	13772911	5.09	Guangzhou	Os02g0433900	13772865	4.9758	Conserved hypothetical protein
						13772870	4.90417
						13772874	4.7896
						13772878	4.77591
						13772884	4.61554
						13772885	4.84049
						13772891	4.97782
						13772911	5.08584
						13772919	4.86503
						13772931	3.63498
						13772948	3.64453
						13772953	3.68108
19	2	23599651	5.08	Hangzhou	Os02g0602800	23599651	5.08328	Got1-like protein family protei
						23599735	3.5282
						23599790	4.99281
						23600115	3.57482
						23600968	3.24141
						23601140	3.68835
20	7	26770860	5.04	Guangzhou	Os07g0642800	28768386	3.79631	Similar to plectin-related.
						23768402	3.75923
						23768410	3.75923
						23768539	3.75923
						23768772	4.18949
						23768801	3.93889
						23768822	4.15479
						23768918	3.49714
						23768953	3.41368
						23769108	3.56244
						23769139	2.86012
						23769154	2.88606
						23769162	2.70115
						23769172	2.95468
						23769191	2.92812
						23769200	3.19813
						23769244	3.04431
						23769317	2.4023
						23769332	2.64397
						23769363	3.03466
						23769370	3.03466
						26769389	2.36051
						26769391	2.36051
						23769413	2.35754
						23769421	2.43652
						23769449	2.51428
						23769474	2.47108
						23769494	2.4023
						23769501	2.4023
						23769529	2.4023
						23769601	2.4023
						23769603	2.4023
						23769625	2.4023
						23769719	2.86328
						23769746	2.89279
						23769842	2.74715
						23769917	2.30016
						23769941	3.35015
						23769981	3.56809
						23770013	2.6968
						23770090	2.07727
						23770095	2.39254
						23770112	2.11351
						23770169	3.24938
						23770214	3.02208
						23770256	3.48621
						23770314	3.21978
						26770441	2.71444
						26770472	2.96658
						26770516	2.30103
						26770549	2.30103
						26770650	3.35452
						26772687	3.34689
						26770726	3.74045
						26770729	3.74045
						26770776	3.88713
						26770848	5.04237
						26770860	5.04237
						26770866	5.04237
						26770927	4.13681
						26770929	4.13681
						26771004	3.96134
						26771030	3.91017
						26771034	3.93356
						26771035	3.93356
						26771045	3.85468
						26771077	3.06616
						26771092	3.66109
						26771176	3.47488
						26771202	3.92024
						26771205	3.13522
						26771268	4.01622
						26771298	4.01622
						26771347	4.22902
						26771348	3.54225
						26771412	3.93461
						26771432	3.84707
						26771452	3.24887
						26771563	3.2002
						26771567	3.20363
						26771569	3.20587
						26771571	3.20587
						26771572	3.20587
						26771577	2.41005
						26771694	3.40511
						26771743	3.34212
						26771759	3.41637
						26771822	3.41047
						26771915	3.46128
						26771920	3.57863
						26771969	3.42122
						26772002	3.28376
						26772003	3.28376
						26772004	3.28376
						26772038	3.3335
						26772045	3.36947
						26772057	3.51409
						26772084	3.18872
						26772121	3.45759
						26772160	3.27205
						26772251	4.42428
						26772301	4.37569
						26772329	4.15215
						26772334	4.35292
						26772335	4.35292
						26772388	3.67313
						26772393	3.42672
						26772470	3.68453
						26772581	2.97062
						26772588	3.39185
						26772604	3.39185
						26772622	3.87478
						26772629	3.87478
						26772654	3.39652
						26772744	3.89925
						26772769	3.68002
						26772781	3.67869
						26772790	3.81896
						26772807	3.68002
						26772808	3.81409
						26772890	4.36188
						26772923	3.96956
						26772942	3.98822
						26772961	3.69437
						26773052	3.33748
						26773055	3.33748
						26773108	3.05492
						26773122	3.24172
						26773201	3.36136
						26773207	3.64149
						26773209	3.36136
						26773213	3.36136
						26773235	3.53679
						26773318	3.1259
						26773319	3.1259
						26773347	3.12974
						26773369	2.95861
						26773408	3.11397
						26773422	3.12736
						26773432	3.45218
						26773434	3.35849
						26773471	3.37329
						26773484	2.86012
						26773486	2.86012
						26773626	3.52552
						26773660	3.03933
						26773662	2.9431
						26773704	2.88273
						26773860	3.33152
						26773995	3.34778
						26774034	2.48149
						26774051	3.36248
						26774056	3.36248
21	5	4601830	5.01	Hangzhou	Os05g0176800	4601808	4.93	Boron efflux transporter, Pollen germination and/or tube elongation
						4601830	5.01
a-log10 P-values calculated by the gene-based association analysis.
bGene ID of the Rice Annotation Project (http://rapdb.dna.affrc.go.jp/) and MSU rice genome annotaion project (http://rice.plantbiology.msu.edu/).
c-log10 P-values calculated by the single polymorphism-based association analysis.

## Sheet: plant height
List of all P-value ranked genes in the gene-based association analysis of plant height.
Rank	Chr.	Position (bp)	P-valuea	Location	Gene IDb	Position (bp)	P-valuec	Annotation
1	6	10932534	6.06	Guangzhou	LOC_Os06g19210.1	10932429	2.58503	cadmium tolerance factor, putative, expressed
						10932444	2.77989
						10932459	3.13937
						10932468	3.87736
						10932472	3.3433
						10932510	3.42723
						10932516	3.81135
						10932521	4.42329
						10932523	4.5536
						10932532	4.47011
						10932534	6.06353
						10932544	5.89354
						10932552	2.44977
2	12	5828628	5.06	Guangzhou	LOC_Os12g10820.1	5828628	5.06	expressed protein
3	3	19129702	5.05	Hangzhou	LOC_Os03g33490.1	19129702	5.05	hypothetical protein
4	11	20976274	4.98	Hangzhou	LOC_Os11g35730.1	20975072	2.16622	retrotransposon protein, putative, unclassified
						20975370	2.88941
						20975453	3.78315
						20975498	4.93483
						20975508	4.20261
						20975509	2.07314
						20975577	2.75696
						20975663	3.79054
						20976182	2.35754
						20976274	4.97728
						20976464	2.24336
5	4	11826986	4.8	Hangzhou	LOC_Os04g21030.1	11826986	4.79951	retrotransposon protein, putative, unclassified, expressed
						11826995	4.71867
6	6	15547605	4.76	Guangzhou	LOC_Os06g27460.1	15547248	4.26741	retrotransposon protein, putative, unclassified, expressed
						15547250	2.37986
						15547252	2.41567
						15547263	2.53165
						15547285	2.1349
						15547371	2.07417
						15547378	2.24642
						15547432	2.09528
						15547508	2.42022
						15547605	4.75674
						15548114	2.32331
7	1	38418739	4.65	Hangzhou	LOC_Os01g66140.1	38413198	2.53165	plus-3 domain containing protein, putative, expressed
						38414786	2.30364
						38415477	2.2993
						38417029	2.33161
						38417698	2.52288
						38417725	2.12321
						38418739	4.65142
						38419555	3.56026
						38420679	2.75945
						38422973	2.2161
						38423605	2.51286
8	8	20015238	4.59	Guangzhou	LOC_Os08g32310.1	20015150	2.27409	expressed protein
						20015163	2.27409
						20015194	2.52143
						20015238	4.59351
						20015253	3.45428
						20015268	3.45428
						20015276	2.03668
9	11	4160778	4.59	Hangzhou	LOC_Os11g08000.1	4160738	2.76955	hypothetical protein
						4160778	4.59034
						4160823	2.26043
10	2	2615634	4.59	Hangzhou	Os02g0147700	2615634	4.59	Conserved hypothetical protein.
11	2	1770616	4.57	Hangzhou	Os02g0133400	1770616	4.57	Similar to SMC3 protein.
12	4	17525567	4.57	Hangzhou	LOC_Os04g29469.1	17524898	2.35458	retrotransposon protein, putative, unclassified, expressed
						17525057	2.36051
						17525567	4.57133
13	11	13597467	4.52	Hangzhou	LOC_Os11g23990.1	13597467	4.52	retrotransposon protein, putative, Ty3-gypsy subclass
14	11	19002440	4.48	Hangzhou	LOC_Os11g32180.1	19002440	4.48188	retrotransposon protein, putative, unclassified, expressed
						19002442	3.37922
						19002445	3.19634
						19002446	3.19634
						19002470	2.37059
						19002515	2.09637
						19002530	2.37161
15	12	15870837	4.47	Hangzhou	Os12g0456550	15870817	2.93554
						15870820	3.61464
						15870822	3.61464
						15870827	2.54668
						15870837	4.46769
						15870840	3.26171
16	4	29687573	4.46	Hangzhou	LOC_Os04g49790.1	29687090	2.22841	retrotransposon protein, putative, Ty1-copia subclass, expressed
						29687114	2.98297
						29687126	2.6038
						29687128	2.6038
						29687216	2.22403
						29687219	2.22403
						29687230	2.51713
						29687242	2.55129
						29687243	2.55129
						29687267	3.08725
						29687273	2.58336
						29687276	2.46852
						29687279	2.79588
						29687294	3.6135
						29687351	3.42255
						29687378	3.16125
						29687408	2.70553
						29687450	2.12843
						29687474	2.13847
						29687492	2.04048
						29687501	2.04048
						29687556	3.14894
						29687573	4.46268
						29687579	3.61014
						29687585	3.61014
						29687597	2.9431
						29687599	4.0608
						29687602	3.41796
						29687619	2.84771
						29687801	2.51713
						29687831	2.25259
						29687836	2.60033
						29687863	2.63264
						29687864	2.63264
						29687885	2.2993
						29687897	2.63451
						29687905	3.91133
						29687909	2.59007
						29687916	3.91133
						29687943	2.00218
17	7	10571697	4.44	Guangzhou	LOC_Os07g17860.1	10571659	3.0861	retrotransposon protein, putative, unclassified, expressed
						10571660	2.47496
						10571670	3.36853
						10571697	4.44382
						10571702	3.63363
						10571766	3.83446
						10571773	3.83446
						10571806	2.266
18	11	2733314	4.43	Hangzhou	Os11g0157100	2730957	2.38195	Similar to Cyclin T1 (Fragment)
						2731073	2.12033
						2731424	3.06166
						2731894	2.31247
						2733239	3.272
						2733244	3.7734
						2733253	3.05651
						2733264	3.26025
						2733314	4.4282
						2733734	2.15058
						2734085	2.89963
						2734631	3.24578
						2734640	3.24578
						2734886	2.89963
						2735357	2.36351
						2735553	2.27327
						2736449	2.12436
						2736493	2.13018
19	4	18792453	4.43	Hangzhou	LOC_Os04g31420.1	18791009	2.83863	retrotransposon protein, putative, unclassified, expressed
						18792453	4.42805
						18792507	2.05799
						18792511	2.20135
20	1	38730887	4.42	Hangzhou	LOC_Os01g66680.1	38730887	4.41812	S-domain receptor-like protein kinase, putative, expressed
						38730952	4.56195
21	4	34807026	4.42	Guangzhou	LOC_Os04g58530.1	34807026	4.42	expressed protein
22	5	5071904	4.36	Hangzhou	LOC_Os05g09110.1	5071904	4.36	retrotransposon protein, putative, unclassified, expressed
23	3	4870356	4.35	Guangzhou	Os03g0193400	4869217	2.19382	Similar to polyamine oxidase precursor
						4869374	2.61979
						4869577	2.23433
						4869598	2.23433
						4870356	4.34628
						4870750	2.10679
						4870921	2.49214
						4872901	2.17134
						4874145	2.21968
						4875225	2.44009
						4875384	2.64782
						4876362	2.28233
						4876716	2.38405
						4877519	2.19044
						4878857	2.08725
24	3	23146216	4.27	Hangzhou	LOC_Os03g41624.1	23146216	4.27	retrotransposon, putative, centromere-specific, expressed
25	11	2715708	4.25	Hangzhou	Os11g0157000	2714340	2.05159	Putative 5-3 exonuclease domain containing protein.
						2714695	2.46471
						2714723	2.5376
						2715351	2.88941
						2715354	2.88273
						2715658	4.1245
						2715708	4.25361
						2716080	3.59173
						2716422	2.03198
						2716867	3.55608
						2717152	2.66959
						2717207	3.13523
						2717281	2.56225
						2717373	2.11351
						2717567	2.14997
						2717574	2.14997
						2717867	3.10833
						2717881	2.48017
						2717978	2.93181
						2718750	2.53462
						2718788	2.49757
						2718855	2.69465
						2719025	2.19246
						2719216	2.22988
						2719313	3.12004
						2719391	2.88941
						2719549	3.63869
						2719571	2.15614
						2719742	2.54975
						2719759	2.66354
						2720517	2.24565
						2720622	2.33819
						2720752	2.62709
						2720946	2.94692
						2721592	3.14298
						2721612	2.31247
						2721710	2.19044
						2721859	3.16092
						2721889	2.1945
						2722045	2.04001
						2722064	2.04001
						2722131	2.06198
						2722135	2.12205
						2722136	2.10958
						2722185	2.56703
						2722209	2.84466
						2722316	2.6968
						2722335	2.45593
						2722424	3.27812
						2722503	2.10073
						2722505	2.11805
						2722592	2.61261
						2722695	2.82681
						2722702	2.767
						2722768	3.50544
						2722794	2.19791
						2723172	2.16941
						2723185	2.284
						2723232	3.21887
						2723337	2.39254
						2723393	3.61183
						2723410	3.44977
						2723613	2.06098
						2723773	2.43063
						2723794	2.37469
						2723850	2.32514
						2723905	2.20412
						2724012	2.31069
						2724026	2.18111
						2724066	2.2815
						2724095	2.38091
						2724137	2.21968
						2724222	2.36452
						2724243	2.17783
						2724253	2.17849
26	8	18341467	4.24	Hangzhou	LOC_Os08g29840.1	18341467	4.24	retrotransposon protein, putative, unclassified, expressed
27	12	14207461	4.24	Guangzhou	LOC_Os12g24770.1	14207415	2.95468	retrotransposon protein, putative, unclassified, expressed
						14207461	4.23693
						14207517	2.49894
28	3	16028062	4.21	Hangzhou	LOC_Os03g27910.1	16027647	2.00922	retrotransposon protein, putative, Ty1-copia subclass, expressed
						16028062	4.21287
29	3	3677837	4.19	Hangzhou	Os03g0168000	3676281	3.51151	Major facilitator superfamily, general substrate transporter domain containing protein.
						3676372	3.40294
						3676530	2.14086
						3677330	2.00218
						3677837	4.18625
						3678022	3.63371
30	5	26759439	4.17	Hangzhou	LOC_Os05g46130.1	26759439	4.17079	transposon protein, putative, unclassified, expressed
						26759461	2.39686
31	1	25781905	4.17	Hangzhou	LOC_Os01g45439.2	25781905	4.17	expressed protein
32	1	38538838	4.16	Hangzhou	Os01g0886900	38535284	2.36957	Similar to EMB1879 (EMBRYO DEFECTIVE 1879)
						38535659	2.35655
						38538809	2.39469
						38538838	4.16148
33	11	8782851	4.15	Guangzhou	LOC_Os11g15500.1	8782851	4.15	stripe rust resistance protein Yr10, putative, expressed
34	4	20758127	4.14	Guangzhou	LOC_Os04g34270.1	20758123	2.64782	serine/threonine-protein kinase receptor precursor, putative, expressed
						20758125	2.64782
						20758127	4.14343
						20758225	2.19246
35	12	17235944	4.13	Hangzhou	LOC_Os12g29120.1	17235944	4.13	retrotransposon protein, putative, Ty3-gypsy subclass, expressed
36	1	26115941	4.13	Guangzhou	Os01g0647850	26115941	4.13	Hypothetical conserved gene
37	4	4442385	4.13	Hangzhou	Os04g0165400	4442154	2.40894	Hrf1 family protein
						4442354	2.59176
						4442385	4.12889
						4442555	2.67162
						4442576	2.3536
						4443189	2.38091
						4443419	2.01637
38	3	3552550	4.13	Guangzhou	LOC_Os03g62750.1	3552550	4.13	inner membrane protein, putative, expressed
39	6	7145461	4.13	Hangzhou	Os06g0237400	7145366	2.03245	Similar to xyloglucan endotransglucosylase/hydrolase protein 1
						7145421	2.61798
						7145433	2.91721
						7145442	2.8729
						7145461	4.12561
						7145474	3.11308
						7145476	3.01621
						7145503	3.35506
						7145507	3.35506
						7145512	3.20755
						7145519	3.26905
						7145520	3.26905
						7145522	3.26905
						7145526	3.26905
						7145532	2.95078
						7145542	2.89963
40	3	9122236	4.12	Hangzhou	LOC_Os03g16540.1	9122236	4.116	transposon protein, putative, unclassified, expressed
						9122456	2.41117
41	7	11463548	4.1	Guangzhou	LOC_Os07g19370.1	11463505	3.01381	retrotransposon protein, putative, Ty3-gypsy subclass, expressed
						11463548	4.10077
42	6	16496409	4.1	Guangzhou	LOC_Os06g28930.1	16496409	4.09777	retrotransposon protein, putative, unclassified, expressed
						16496480	2.53165
						16497579	2.08831
43	6	5625045	4.1	Hangzhou	Os06g0210200	5624175	2.19044	Peptidase M20 domain containing protein
						5624176	2.67162
						5625045	4.09586
44	3	4613035	4.09	Guangzhou	Os03g0188100	4607686	3.47198	Similar to transparent testa 12 protein.
						4607898	2.78516
						4608402	2.08407
						4608896	2.75696
						4609051	3.021
						4609924	2.12148
						4610435	2.8041
						4610905	2.47756
						4611656	2.05552
						4611722	2.75449
						4612180	2.04431
						4612418	2.82974
						4612461	2.66555
						4612614	2.43063
						4613035	4.09336
						4613065	2.79317
						4613305	2.3019
						4613536	2.56225
45	3	6149575	4.09	Hangzhou	Os03g0216766	6149574	4.08064	Hypothetical gene
						6149575	4.08873
46	1	25063341	4.08	Hangzhou	Os01g0627800	25063341	4.08	Similar to Cytochrome P450 monooxygenase CYP72A5 (Fragment)
47	11	52553	4.07	Hangzhou	LOC_Os11g01100.1	52255	2.20691	expressed protein
						52288	2.20343
						52413	2.75203
						52436	2.06803
						52484	2.81531
						52533	2.09637
						52553	4.06799
48	11	5532069	4.02	Hangzhou	Os11g0208100	5532069	4.0182	Cyclin-like F-box domain containing protein
						5532108	3.4421
49	6	10770430	4.01	Hangzhou	LOC_Os06g18950.1	10770430	4.01411	retrotransposon protein, putative, Ty3-gypsy subclass, expressed
						10773462	2.73283
50	8	8094437	4.01	Hangzhou	LOC_Os08g13610.1	8094410	3.1714	retrotransposon protein, putative, Ty3-gypsy subclass, expressed
						8094413	2.51145
						8094414	2.42597
						8094431	2.35952
						8094437	4.01308
						8094450	2.27737
						8094499	2.30539
						8095419	2.40782
51	12	21292735	4	Hangzhou	LOC_Os12g34980.1	21291939	2.08831	csAtPR5, putative, expressed
						21292714	3.47553
						21292735	4.0049
a-log10 P-values calculated by the gene-based association analysis.
bGene ID of the Rice Annotation Project (http://rapdb.dna.affrc.go.jp/) and MSU rice genome annotaion project (http://rice.plantbiology.msu.edu/).
c-log10 P-values calculated by the single polymorphism-based association analysis.

## Sheet: seed set rate
List of all P-value ranked genes in the gene-based association analysis of seed set rate.
Rank	Chr.	Position (bp)	P-valuea	Location	Gene IDb	Position (bp)	P-valuec	Annotation
1	4	31539937	7.36	Guangzhou	Os04g0620400	31537175	2.25259	SIT4 phosphatase-associated protein family protein
						31539937	7.35643
						31539980	5.53462
2	10	50522116	6.93	Guangzhou	LOC_Os10g09350.1	50522116	6.93	retrotransposon protein, putative, unclassified, expressed
3	11	16721096	6.62	Guangzhou	LOC_Os11g28890.1	16721096	6.62197	retrotransposon protein, putative, Ty3-gypsy subclass, expressed
						16721098	3.45786
4	6	23385428	6.54	Guangzhou	LOC_Os06g39400.1	23385428	6.54	retrotransposon protein, putative, unclassified, expressed
5	3	20948373	6.47	Guangzhou	Os03g0574300	20948373	6.47	Conserved hypothetical protein.
6	7	8447659	6.45	Hangzhou	LOC_Os07g14800.1	8447623	3.83809	retrotransposon protein, putative, unclassified, expressed
						8447671	3.18811
						8447700	3.65714
						8451212	3.24324
						8451300	3.60296
						8451313	2.58838
						8451315	2.7167
						8451316	2.7167
						8451339	3.67089
						8451374	3.33949
						8451404	2.35262
						8451423	3.32233
						8452874	4.01302
						8452875	4.02282
						8452904	3.93655
						8452909	3.96078
						8452915	3.93565
						8452918	3.97478
						8452936	3.96863
						8453002	3.18296
7	6	8673620	6.41	Guangzhou	LOC_Os06g15280.1	8673618	5.73573	retrotransposon protein, putative, Ty3-gypsy subclass
						8673620	6.41215
8	10	9455487	6.21	Guangzhou	LOC_Os10g18650.1	9455478	2.25181	retrotransposon protein, putative, Ty3-gypsy subclass, expressed
						9455487	6.20639
						9459739	2.07727
9	1	13546431	6.19	Guangzhou	LOC_Os01g24040.1	13546431	6.19	retrotransposon protein, putative, Ty1-copia subclass, expressed
10	5	17262964	6.17	Guangzhou	LOC_Os05g29820.1	17262959	5.92369	transposon protein, putative, CACTA, En/Spm sub-class, expressed
						17262964	6.16963
						17263058	2.59007
11	11	12582646	6.11	Guangzhou	LOC_Os11g21930.1	12582528	3.1342	hypothetical protein
						12582534	3.11615
						12582537	3.11615
						12582574	4.48612
						12582579	4.48612
						12582582	4.53732
						12582587	4.47233
						12582592	4.47233
						12582607	5.17755
						12582611	5.15384
						12582612	5.15656
						12582619	5.15384
						12582626	5.11517
						12582635	5.12359
						12582637	5.10371
						12582641	2.6216
						12582646	6.11241
12	6	16181477	6.07	Guangzhou	LOC_Os06g28450.1	16181279	2.4168	retrotransposon protein, putative, unclassified
						16181302	3.3676
						16181324	3.41078
						16181344	3.33925
						16181417	6.0586
						16181420	3.92035
						16181423	6.01446
						16181432	6.06452
						16181459	6.05682
						16181477	6.06883
13	1	26263560	6.05	Guangzhou	Os01g0650200	26250345	3.44031	Lipase, GDSL domain containing protein
						26250433	5.9692
						26250445	2.09637
						26251362	5.25365
						26251401	3.20743
						26263560	6.04742
						26263761	5.23489
						26264445	3.2655
						26264525	2.05849
						26267068	3.99259
						26268286	2.18111
						26268482	3.41399
						26268517	3.10663
						26268677	3.37836
						26268875	3.23036
14	1	11400655	6.04	Guangzhou	LOC_Os01g20080.1	11400655	6.04	transposon protein, putative, CACTA, En/Spm sub-class
15	2	16494871	6.03	Guangzhou	LOC_Os02g27870.2	16494871	6.03	expressed protein
16	6	10064805	6.02	Guangzhou	LOC_Os06g17360.1	10064805	6.02	retrotransposon protein, putative, Ty3-gypsy subclass
17	1	26061501	6.01	Guangzhou	Os01g0646700	26061104	2.82974	Similar to OSIGBa0105P02.4 protein
						26061362	4.11208
						26061501	6.01467
						26061578	2.48413
						26061590	2.49485
18	1	34805815	6.01	Guangzhou	Os01g0817700	34805815	6.01	Similar to 2,3-bisphosphoglycerate-independent phosphoglycerate mutase (EC 5.4.2.1) (Phosphoglyceromutase) (BPG-independent PGAM) (PGAM-I).
a-log10 P-values calculated by the gene-based association analysis.
bGene ID of the Rice Annotation Project (http://rapdb.dna.affrc.go.jp/) and MSU rice genome annotaion project (http://rice.plantbiology.msu.edu/).
c-log10 P-values calculated by the single polymorphism-based association analysis.

## Sheet: panicle length
List of all P-value ranked genes in the gene-based association analysis of panicle length.
Rank	Chr.	Position (bp)	P-valuea	Location	Gene IDb	Position (bp)	P-valuec	Annotation
1	11	26246191	5.92	Guangzhou	LOC_Os11g43460.1	26246191	5.92	retrotransposon protein, putative, Ty3-gypsy subclass, expressed
						26246238	4.34839
2	12	14207461	5.91	Guangzhou	LOC_Os12g24770.1	14206354	2.01144	retrotransposon protein, putative, unclassified, expressed
						14207415	3.98026
						14207456	2.44733
						14207461	5.91
						14207517	2.57512
						14207546	2.90309
3	11	17966950	5.89	Hangzhou	Os11g0504900	17953021	2.74715	Similar to Sulfotransferase domain containing protein, expressed
						17953076	2.09854
						17953175	2.15428
						17953197	2.31785
						17953234	2.64016
						17953256	2.01863
						17953280	3.46769
						17953322	3.00563
						17953333	2.41005
						17953484	2.95468
						17953514	3.03378
						17953528	2.14813
						17953565	3.1032
						17953596	2.56067
						17953611	3.65127
						17953659	3.57109
						17953672	3.18513
						17953743	3.34292
						17954134	2.04096
						17954192	2.88606
						17954304	3.80972
						17954389	4.92956
						17954429	4.10906
						17954481	3.63401
						17954672	2.97469
						17954725	3.47197
						17954756	2.76955
						17954758	3.17591
						17954761	3.30081
						17954785	3.44464
						17954844	3.39622
						17954881	2.44612
						17955011	2.10018
						17955021	4.17788
						17955142	3.19279
						17955399	2.21467
						17955555	2.97469
						17955604	2.49894
						17955655	3.01371
						17955664	3.62586
						17955667	2.49621
						17955729	3.11728
						17955736	2.59688
						17955740	3.11728
						17955775	2.1261
						17955832	2.30627
						17955885	2.07109
						17955985	2.19314
						17956029	3.75567
						17956111	2.53462
						17956145	2.14935
						17956148	3.56414
						17956159	3.56414
						17956248	2.05404
						17956260	2.75945
						17956275	2.57512
						17956403	2.98297
						17956464	2.98297
						17956466	2.52871
						17956519	3.2338
						17956673	3.15356
						17956865	2.90658
						17956868	2.92445
						17956872	2.03152
						17956873	2.00305
						17956887	2.00305
						17957021	2.95861
						17957129	2.78516
						17957150	3.49996
						17957311	3.4964
						17957348	2.87615
						17957392	2.88941
						17957402	2.81248
						17957423	2.1986
						17957432	2.8041
						17957438	2.44733
						17957799	4.1724
						17958055	2.52288
						17958057	3.17381
						17958086	3.12738
						17958110	2.45223
						17958151	2.22988
						17958168	2.21112
						17958214	2.37263
						17958649	2.00305
						17958980	2.45223
						17958988	2.46471
						17959018	2.7122
						17959060	2.50169
						17959068	2.64782
						17959088	3.07546
						17959186	2.42946
						17959354	2.54363
						17960310	2.25885
						17960329	2.36051
						17960383	2.57025
						17960480	2.70774
						17960523	2.39469
						17960820	3.08704
						17960849	2.22257
						17960871	2.06651
						17960926	2.00745
						17961159	2.31785
						17961268	3.11135
						17961273	2.36351
						17961276	2.39469
						17961294	3.35501
						17961346	2.88273
						17961499	2.45717
						17961519	4.0643
						17961547	3.00437
						17961562	2.96658
						17961565	3.50107
						17961636	2.56384
						17961764	2.92082
						17961893	3.15094
						17961897	2.95468
						17961904	3.10376
						17962001	2.2204
						17962061	2.31426
						17962141	2.1107
						17962264	2.23508
						17962339	2.84466
						17962357	2.71897
						17962474	3.5943
						17962619	3.86732
						17962665	3.67764
						17962704	2.15989
						17962746	3.60466
						17962750	3.21323
						17962761	3.46842
						17962808	3.50505
						17962846	2.84771
						17962997	2.41005
						17962999	2.80688
						17963053	2.15677
						17963108	2.75696
						17963154	2.95861
						17963330	2.65561
						17963463	2.06298
						17963583	3.37064
						17963784	3.06885
						17963909	2.66756
						17963929	2.34104
						17963975	2.27737
						17963984	2.11351
						17963989	2.28988
						17964060	2.29671
						17964126	2.81816
						17964231	2.03105
						17964309	3.05987
						17964372	2.89279
						17964373	2.89279
						17964376	2.41005
						17964429	2.07212
						17964489	2.46218
						17964552	2.69897
						17964594	3.48672
						17964662	2.58004
						17964960	3.07294
						17965062	2.53611
						17965115	2.60033
						17965148	2.9914
						17965496	2.90309
						17965537	3.00761
						17965582	2.8729
						17965630	2.79317
						17965650	3.07867
						17965660	2.60555
						17965690	3.05044
						17965722	3.4279
						17965776	3.34289
						17965883	2.06651
						17965965	3.93159
						17966080	2.86012
						17966129	2.84164
						17966173	3.78824
						17966192	2.99568
						17966204	3.52702
						17966280	3.46481
						17966318	2.87943
						17966323	3.57486
						17966434	2.85078
						17966475	2.57187
						17966635	2.30103
						17966711	2.13727
						17966755	3.21859
						17966874	2.34294
						17966895	2.08197
						17966904	2.20343
						17966910	2.36251
						17966950	5.88887
						17966952	5.88887
						17966965	2.9393
						17967046	2.71897
						17968103	2.70997
						17968198	2.97469
						17968216	2.45967
						17968235	2.10237
						17968262	2.74958
						17968287	3.02918
						17968341	2.64975
						17968397	3.44683
						17968405	3.14481
						17968460	2.4318
						17968474	2.51713
						17968532	2.86328
						17968546	2.73993
						17968560	2.81248
						17968712	2.73518
						17968777	2.69037
						17968856	2.73993
						17968867	2.20831
						17969561	3.47265
						17969705	2.96658
						17969719	2.12263
						17969740	4.034
						17969793	2.7167
						17969846	2.68403
						17969868	2.85699
						17969875	2.91364
						17969906	2.63451
						17969936	2.35262
						17969989	3.37524
						17970029	3.12074
						17970104	2.25885
						17970251	2.60206
						17970457	3.33406
						17970506	2.25181
						17970577	3.03251
						17970620	3.8788
						17970624	2.3019
						17970695	3.46038
						17970783	2.15739
						17970828	2.61618
						17970844	3.39184
						17970875	3.23821
						17970994	3.02154
						17971061	2.73518
						17971079	2.64397
						17971691	2.15677
						17972663	2.33255
						17972664	3.05504
						17972682	2.96257
						17972704	3.06139
						17972707	2.17653
						17972758	3.51051
						17972763	3.72538
						17972778	2.87615
						17973024	3.19462
						17973079	3.46861
						17973274	3.21689
						17973384	2.22475
4	8	19798615	5.7	Hangzhou	Os08g0414200	19796513	2.31247	Zinc finger, RING/FYVE/PHD-type domain containing protein.
						19796710	3.32158
						19797241	2.58503
						19797258	3.06197
						19797327	2.43771
						19797397	2.69465
						19797473	2.70997
						19798045	3.21648
						19798070	3.1826
						19798103	3.40538
						19798463	2.66959
						19798490	4.00503
						19798494	3.59986
						19798540	4.46012
						19798557	4.89808
						19798562	4.89808
						19798582	4.89808
						19798602	4.91671
						19798615	5.70382
						19798662	4.16828
						19798663	4.11695
						19798686	4.03639
						19798701	4.133
						19798710	3.91158
						19798744	2.16941
						19799830	2.09205
						19799856	2.11919
						19800539	2.53611
						19800573	2.33819
						19800574	2.33819
						19800606	2.95078
						19800677	4.1507
						19800715	3.9261
						19800775	3.32205
						19800793	4.29692
						19800882	2.14086
						19800888	2.14086
5	4	9009154	5.7	Hangzhou	LOC_Os04g16570.1	9009154	5.70115	retrotransposon protein, putative, Ty3-gypsy subclass, expressed
						9009172	4.04089
						9009187	5.15024
						9009213	3.17242
						9009245	2.29843
						9009271	5.02915
6	12	14964635	5.68	Hangzhou	Os12g0444500	14964635	5.68	EGF-like region, conserved site domain containing protein
7	1	837730	5.65	Hangzhou	LOC_Os01g02540.1	837730	5.65	retrotransposon protein, putative, unclassified, expressed
8	12	22761855	5.63	Hangzhou	LOC_Os12g37140.1	22761441	2.02503	retrotransposon protein, putative, Ty3-gypsy subclass, expressed
						22761567	2.14267
						22761601	2.91721
						22761623	3.60702
						22761719	2.89963
						22761797	2.77469
						22761818	3.02747
						22761832	3.02747
						22761855	5.63251
						22761919	2.16368
						22762040	2.25571
						22763988	2.18046
						22764027	2.81531
						22764262	2.56864
9	10	16481687	5.57	Guangzhou	Os10g0451900	16481132	2.22403	Peptidase S8 and S53, subtilisin, kexin, sedolisin domain containing protein
						16481564	2.37986
						16481574	2.66354
						16481625	4.18782
						16481687	5.57
10	11	26041871	5.54	Hangzhou	LOC_Os11g43150.1	26040075	2.00305	transposon protein, putative, CACTA, En/Spm sub-class, expressed
						26040223	4.64397
						26040244	2.13549
						26040352	4.0957
						26040760	3.76871
						26041631	3.56032
						26041871	5.53774
						26041889	5.49074
						26042002	3.13377
						26042085	2.80967
						26042217	2.48413
11	2	7561190	5.53	Hangzhou	LOC_Os02g13910.1	7561190	5.52827	retrotransposon protein, putative, Ty1-copia subclass, expressed
						7561200	4.42757
						7561221	4.28723
12	6	20829493	5.52	Hangzhou	LOC_Os06g35690.1	20829483	2.03763	hypothetical protein
						20829492	3.98414
						20829493	5.51968
13	4	34535348	5.51	Guangzhou	Os04g0676400	34535348	5.51	Similar to H0101F08.4 protein
14	12	10099641	5.46	Hangzhou	LOC_Os12g17630.1	10099641	5.21299	retrotransposon protein, putative, unclassified
						10099658	5.46042
						10099758	2.52143
15	6	19444064	5.43	Hangzhou	Os06g0525101	19444003	2.71897
						19444009	2.71897
						19444022	2.57512
						19444024	2.69037
						19444039	2.65365
						19444064	5.43349
						19444083	5.43349
						19444084	5.43349
						19444093	5.43349
						19444097	5.43349
						19444101	5.43349
						19444107	5.29963
						19444151	5.25672
						19444171	5.25672
						19444181	5.25672
						19444198	3.83803
						19444219	3.8544
						19444222	2.5817
						19444257	3.3098
						19444260	3.32529
						19444284	3.32529
16	1	34236560	5.42	Hangzhou	LOC_Os01g59230.1	34234658	4.05503	retrotransposon protein, putative, unclassified, expressed
						34236499	2.4698
						34236558	2.6038
						34236560	5.41933
						34236600	3.60711
						34236720	2.17783
						34238011	2.49214
17	11	5107763	5.4	Hangzhou	LOC_Os11g09530.1	5107763	5.40119	retrotransposon protein, putative, unclassified, expressed
						5107781	4.24583
						5107798	4.64532
18	12	15251256	5.38	Hangzhou	LOC_Os12g26170.1	15250598	3.0654	expressed protein
						15250599	2.97881
						15250748	3.78963
						15250927	2.25649
						15251216	3.40094
						15251256	5.38245
19	1	16541870	5.37	Hangzhou	Os01g0391100	16541870	5.37	Hypothetical gene
20	10	7409140	5.37	Hangzhou	LOC_Os10g13650.1	7409138	5.08538	hypothetical protein
						7409140	5.37215
						7410999	2.32057
21	1	31435757	5.35	Hangzhou	LOC_Os01g54640.1	31434561	3.17233	retrotransposon protein, putative, unclassified
						31434679	4.34451
						31434782	3.12769
						31435599	2.16431
						31435757	5.35453
						31435897	3.25852
22						31435981	2.27003
						31435985	3.16598
	6	4077701	5.33	Gangzhou	Os06g0182300	4067604	2.14146	Callose synthase, Microsporogenesis, Male fertility
						4074892	2.14146
						4077654	3.50649
						4077701	5.33
						4078798	2.0716
						4083589	2.64782
23	10	18573064	5.28	Guangzhou	Os10g0489448	18572717	2.09259	Hypothetical protein.
						18572819	2.54975
						18573064	5.28
						18573070	4.1701
						18573087	3.3084
						18573153	2.95468
24	4	3108463	5.22	Hangzhou	LOC_Os04g06000.1	3108211	2.95468	transposon protein, putative, CACTA, En/Spm sub-class, expressed
						3108258	3.87125
						3108352	2.29843
						3108463	5.22178
						3108507	2.9393
						3108508	3.06833
						3108509	3.06833
25	5	10265967	5.22	Hangzhou	LOC_Os05g17840.1	10264728	2.66756	retrotransposon protein, putative, Ty3-gypsy subclass, expressed
						10265756	2.29843
						10265798	2.17522
						10265889	2.13668
						10265967	5.21832
						10265976	5.21832
26	12	1513378	5.22	Hangzhou	Os12g0446900	15130811	2.6073	Similar to bifunctional dihydrofolate reductase-thymidylate synthase.
						15131477	2.69465
						15133702	4.27581
						15133734	4.08986
						15133767	3.6614
						15133785	5.21508
						15138951	2.28651
27	2	22129607	5.2	Hangzhou	LOC_Os02g36650.1	22129012	3.62006	retrotransposon protein, putative, Ty3-gypsy subclass, expressed
						22129403	2.17783
						22129607	5.20452
						22129617	5.31192
						22129651	5.29945
						22129716	2.17653
						22129729	2.16368
						22129735	3.99697
						22129745	3.05743
						22129763	3.43283
						22129764	3.54121
						22129771	3.18572
28	4	443561	5.2	Hangzhou	Os04g0107200	443561	5.20169	NAD(P)-binding domain containing protein.
						44399	2.0655
						444276	3.29561
29	7	28613922	5.2	Hangzhou	LOC_Os07g47910.1	28613846	4.49011	retrotransposon protein, putative, Ty3-gypsy subclass, expressed
						28613871	4.49514
						28613873	3.47593
						28613875	4.38359
						28613895	4.64085
						28613904	4.98645
						28613922	5.19965
						28613931	4.60069
						28613951	4.333
30	11	17790524	5.18	Hangzhou	Os11g0499600	17785691	2.26122	Hydroxysteroid dehydrogenase, Cuticle formation, Lipid homeostasis
						17785782	2.28067
						17786381	2.11126
						17788166	2.6038
						17788247	2.14997
						17788280	2.13253
						17790458	3.28826
						17790510	2.59007
						17790524	5.17802
						17790985	2.05948
						17792287	3.04712
31	12	2518462	5.12	Hangzhou	LOC_Os12g05500.1	2517980	2.9914	retrotransposon protein, putative, unclassified, expressed
						2517983	3.85431
						2517995	3.65685
						2518013	3.51404
						2518022	3.88612
						2518034	3.74338
						2518049	2.97881
						2518073	3.19966
						2518074	3.01377
						2518075	3.65659
						2518084	3.32123
						2518090	2.66555
						2518116	2.92812
						2518376	5.03581
						2518391	4.96617
						2518393	4.96617
						2518397	4.90556
						2518398	4.90784
						2518403	4.90556
						2518412	4.90556
						2518415	4.90556
						2518418	5.07412
						2518433	4.74122
						2518434	4.74122
						2518462	5.12274
						2518623	2.6038
						2518695	2.35952
						2518746	2.36653
						2518753	2.41567
32	4	492914	5.12	Hangzhou	LOC_Os04g01760.1	492753	5.02104	retrotransposon protein, putative, unclassified, expressed
						492762	5.02104
						492816	3.3383
						492892	4.30001
						492909	2.18442
						492914	5.12092
						492953	4.2883
						492968	2.3439
						492973	2.11577
						492984	3.5773
						493044	3.02982
						493060	3.27599
						493171	2.40561
						493268	4.23519
						493281	3.76283
						493315	4.49406
						493380	3.46928
						493402	4.20148
						493474	3.98389
						493640	3.86151
						493707	3.39191
						493749	3.71095
						493753	3.45256
						493800	2.8729
						493841	2.96257
						493942	3.08688
						493983	4.33617
						494003	3.94916
						494045	4.1138
						494085	2.86328
						494095	3.30972
						494101	2.73518
						494154	3.81009
						494155	4.14242
						494204	2.06956
						494216	2.11126
						494256	2.86646
						494272	2.18509
						494310	3.52759
						494424	3.26681
						494442	3.1884
						494457	4.21616
						494504	3.85521
						494549	4.64772
						494692	3.19039
						494730	3.756
						494952	4.61914
						495062	4.23653
						495073	2.93554
						495110	3.54563
						495129	3.47946
						495200	4.29268
						495280	3.27214
33	2	10883024	5.07	Hangzhou	Os02g0288400	10881325	2.36452	Similar to MRP-like ABC transporter
						10881340	2.36452
						10881812	2.01954
						10881828	2.01954
						10883012	4.90205
						10883024	5.06946
						10883062	4.31128
						10883068	4.25457
						10884343	2.31876
						10884364	2.42713
						10884434	2.37059
34	1	22207525	5.07	Hangzhou	LOC_Os01g39399.1	22207525	5.06666	expressed protein
						22208099	2.67162
35	1	14731889	5.06	Hangzhou	LOC_Os01g25990.3	14731876	4.05352	expressed protein
						14731889	5.0624
36	6	19231662	5.04	Hangzhou	LOC_Os06g33040.1	19231662	5.04	transposon protein, putative, unclassified, expressed
37	1	27395273	5.04	Hangzhou	LOC_Os01g47850.1	27395264	4.71622	transposon protein, putative, unclassified, expressed
						27395266	4.23952
						27395273	5.03886
						27395824	2.02319
						27395825	2.16241
						27396044	2.24185
						27396053	4.52875
						27396089	4.56801
38	6	10411282	5.03	Hangzhou	LOC_Os06g17920.1	10406052	2.32148	NBS-LRR disease resistance protein, putative, expressed
						10406416	2.93554
						10406919	2.21968
						10406961	3.0357
						10410902	2.0013
						10410909	2.01818
						10411160	2.47756
						10411168	2.98297
						10411190	2.97881
						10411282	5.03305
						10411290	5.03305
						10411369	3.92405
						10412306	2.64397
						10412644	2.6073
						10413250	3.33183
39	7	17083037	5	Hangzhou	LOC_Os07g29180.1	17082992	4.97551	LOC_Os07g29180.1
						17083037	5.00002
a-log10 P-values calculated by the gene-based association analysis.
bGene ID of the Rice Annotation Project (http://rapdb.dna.affrc.go.jp/) and MSU rice genome annotaion project (http://rice.plantbiology.msu.edu/).
c-log10 P-values calculated by the single polymorphism-based association analysis.

## Sheet: grain length
List of all P-value ranked genes in the gene-based association analysis of grain length.
Rank	Chr.	Position (bp)	P-valuea	Location	Gene IDb	Position (bp)	P-valuec	Annotation
1	3	15571911	5.05	Hangzhou	Os03g0389100	15565489	2.0348	Peptidase C14, caspase catalytic domain containing protein.
						15571911	5.047
						15571959	4.1963
						15571966	3.81318
						15572046	2.27654
a-log10 P-values calculated by the gene-based association analysis.
bGene ID of the Rice Annotation Project (http://rapdb.dna.affrc.go.jp/) and MSU rice genome annotaion project (http://rice.plantbiology.msu.edu/).
c-log10 P-values calculated by the single polymorphism-based association analysis.

## Sheet: grain width
List of all P-value ranked genes in the gene-based association analysis of grain width.
Rank	Chr.	Position (bp)	P-valuea	Location	Gene IDb	Position (bp)	P-valuec	Annotation
1	1	1412632	5.51	Hangzhou	Os01g0125700	1412632	5.51003	Conserved hypothetical protein
						1412715	5.26551
2	12	24691272	5.42	Hangzhou	LOC_Os12g39950.1	24691272	5.41638	expressed protein
						24691883	3.72104
3	3	23055151	5.38	Hangzhou	Os03g0610800	23055140	2.50585	Similar to Protein zx
						23055151	5.37798
						23055159	2.50585
4	3	22348454	5.36	Hangzhou	Os03g0599000	22348454	5.36	NB-ARC domain containing protein
5	3	22992713	5.36	Hangzhou	Os03g0609800	22992713	5.35927	BTB domain containing protein
						22994947	2.34008
6	3	23070756	5.36	Hangzhou	Os03g0610900	23068946	2.16115	Serine/threonine protein kinase, Abscisic acid (ABA)-activated protein kinase, Hyperosmotic stress response, ABA signal transduction
						23069894	2.80134
						23069896	2.39469
						23070756	5.35927
7	11	22330607	5.35	Hangzhou	Os11g0588600	22330486	2.20621	NB-ARC domain containing protein
						22330492	2.29757
						22330496	2.20482
						22330510	2.18709
						22330519	4.04308
						22330546	4.97807
						22330547	4.97807
						22330600	2.14388
						22330603	2.10624
						22330607	5.34948
						22330626	4.72131
						22330634	3.7511
						22330653	3.76208
						22330663	3.65506
						22330672	3.5264
8	5	21720356	5.34	Hangzhou	Os05g0443900	21720356	5.34	Similar to Basic leucine zipper protein (Liguleless2)
9	1	13942999	5.32	Hangzhou	Os01g0349800	13941801	2.13608	Similar to Cytochrome P450.
						13942999	5.31889
10	3	24352414	5.32	Hangzhou	Os03g0636800	24352414	5.32	Similar to cDNA clone:J033073A22, full insert sequence.
11	11	16213565	5.28	Hangzhou	Os11g0471300	16213565	5.28	Similar to OSIGBa0145N07.3 protein
12	12	694885	5.27	Hangzhou	Os12g0113700	694885	5.26734	Similar to Zinc finger, C3HC4 type family protein, expressed
						694888	3.02793
13	11	22767877	5.22	Hangzhou	Os11g0597450	22767877	5.22311
						22768049	2.43415
						22768061	3.88223
14	11	8533104	5.21	Hangzhou	Os11g0257800	8532513	2.69465	Hypothetical protein
						8532515	2.77211
						8532577	2.27491
						8532583	3.93787
						8533104	5.21306
						8542181	4.12839
						8543691	2.71897
15	5	23509610	5.16	Hangzhou	LOC_Os05g40010.1	23509501	3.33788	LTPL17 - Protease inhibitor/seed storage/LTP family protein precursor, expressed
						23509510	2.71444
						23509610	5.15821
						23509625	5.15821
						23509654	5.15821
						23509657	2.38722
16	6	5216068	5.16	Hangzhou	Os06g0203400	5215729	2.26761	Flavin monooxygenase-like domain containing protein.
						5216068	5.15639
17	2	34485571	5.13	Hangzhou	Os02g0807200	34485571	5.13	Similar to Protein kinase family protein
18	3	29939145	5.07	Hangzhou	Os03g0731500	29938197	4.02307	Similar to Major surface glycoprotein-like
						29939145	5.07494
						29939178	5.07494
						29939794	3.95904
19	7	20874956	5.07	Hangzhou	Os07g0532500	20874951	5.0531	Ankyrin repeat containing protein
						20874956	5.06943
						20874999	2.09313
						20875028	2.6968
20	2	10263578	5.05	Hangzhou	Os02g0278400	10262055	2.23359	Cytochrome P450 family protein.
						10262787	2.35952
						10262839	2.3019
						10263055	2.28904
						10263080	2.28904
						10263082	2.28904
						10263085	2.28904
						10263129	2.28904
						10263142	2.28904
						10263153	2.46092
						10263517	4.82408
						10263522	4.77573
						10263528	3.75706
						10263533	3.75706
						10263538	3.76309
						10263565	4.03021
						10263570	4.03061
						10263572	4.03061
						10263578	5.05034
						10263596	2.95468
						10263602	2.95468
						10263618	2.49894
						10263778	3.18136
						10263779	2.97469
						10263908	2.31069
						10263911	2.30627
						10264734	2.284
						10264741	2.28819
						10264798	2.28567
						10264805	2.2636
						10264810	2.26043
						10264812	2.29073
						10264879	2.47366
						10264881	2.34008
						10264882	2.34008
						10264890	2.20831
						10265790	2.44009
						10265999	2.3363
						10266096	2.14935
						10266266	2.24872
						10266307	2.24872
						10266342	2.24872
						10267800	2.1296
						10267827	2.51286
						10267833	3.82408
21	2	10263578	5.05	Hangzhou	Os03g0619600	23492640	2.13018	Transcriptional factor B3 family protein.
						23492672	2.09854
						23495139	5.02765
						23495363	2.94692
22	10	7408817	5.01	Hangzhou	LOC_Os10g13650.1	7408774	4.00505	hypothetical protein
						7408817	5.00531
						7409564	2.09044
23	7	23641163	5	Hangzhou	Os07g0583500	23637046	2.15614	RNA recognition motif domain domain containing protein.
						23641163	5.00267
a-log10 P-values calculated by the gene-based association analysis.
bGene ID of the Rice Annotation Project (http://rapdb.dna.affrc.go.jp/) and MSU rice genome annotaion project (http://rice.plantbiology.msu.edu/).
c-log10 P-values calculated by the single polymorphism-based association analysis.

## Sheet: 1000 grains weight
List of all P-value ranked genes in the gene-based association analysis of 1000 grains weight.
Rank	Chr.	Position (bp)	P-valuea	Location	Gene IDb	Position (bp)	P-valuec	Annotation
1	3	30350278	4.78	Hangzhou	Os03g0739700	30350278	4.78	Uncharacterised protein family UPF0114 domain containing protein
2	8	13875272	4.51	Guangzhou	LOC_Os08g23050.1	13872840	2.61618	retrotransposon protein, putative, Ty3-gypsy subclass, expressed
						13875272	4.50525
						13875289	2.54668
						13875462	2.3279
3	11	9829183	4.39	Hangzhou	LOC_Os11g17620.1	9829171	4.16006	expressed protein
						9829183	4.38547
4	2	25345848	4.35	Hangzhou	Os02g0632700	25345848	4.34638	Conserved hypothetical protein
						25345849	2.73283
						25345855	3.15907
						25345881	2.42481
						25345925	2.51428
						25345945	2.68825
5	2	3828409	4.23	Guangzhou	Os02g0170100	3828409	4.23	Glycine cleavage H-protein family protein.
6	1	5970669	4.21	Guangzhou	Os01g0209700	5970563	2.43415	Similar to GA 2-oxidase 5.
						5970658	3.86915
						5970659	3.06617
						5970669	4.21129
7	4	3825276	4.19	Guangzhou	Os04g0155500	3825248	3.61186	S-domain receptor-like protein kinase, putative, expressed
						3825252	4.16996
						3825262	4.04541
						3825267	4.04541
						3825268	4.04541
						3825272	3.82376
						3825276	4.19063
						3825280	3.88944
8	11	14211164	4.13	Guangzhou	LOC_Os11g24950.1	14211164	4.12895	retrotransposon protein, putative, Ty3-gypsy subclass, expressed
						14211227	2.61979
						14211242	2.12148
						14211243	2.57025
						14211309	3.11521
						14211338	3.07353
						14211362	3.24797
9	10	13485918	4.12	Guangzhou	LOC_Os10g26040.1	13485918	4.12	retrotransposon protein, putative, unclassified, expressed
10	2	23246555	4.11	Guangzhou	LOC_Os02g38450.1	23246520	3.52524	expressed protein
						23246555	4.11477
						23246618	2.82391
						23246863	2.96658
						23246952	2.29243
						23246961	4.04315
						23247003	3.38279
11	4	13346950	4.1	Hangzhou	LOC_Os04g23360.1	13346350	2.14997	retrotransposon protein, putative, unclassified, expressed
						13346484	2.27654
						13346633	2.26922
						13346784	2.2668
						13346950	4.09664
						13347288	2.0013
						13347676	3.48881
						13347871	2.41454
						13347961	2.49214
						13348082	2.33068
						13348117	2.73283
						13348224	2.39254
						13348603	3.74343
						13349379	2.04144
12	2	22125147	4.08	Hangzhou	LOC_Os02g36640.1	22121702	2.04096	retrotransposon protein, putative, Ty3-gypsy subclass, expressed
						22121778	2.33161
						22122202	2.5376
						22122371	2.04528
						22122397	2.5157
						22122826	2.06349
						22122985	2.60555
						22123552	2.47237
						22125147	4.08116
						22125697	2.46852
						22126939	2.68194
						22127019	2.45967
						22127023	2.45967
13	1	34214659	4.07	Hangzhou	LOC_Os01g59220.1	34209867	2.4828	retrotransposon protein, putative, unclassified, expressed
						34210323	2.11577
						34211699	2.06651
						34212797	2.65365
						34212945	2.22915
						34214533	2.46852
						34214659	4.07346
14	1	23761977	4.05	Guangzhou	Os01g0603300	23761769	2.50169	Similar to MCB2 protein
						23761770	2.47756
						23761977	4.05102
						23762056	2.97881
						23762063	2.93554
						23762074	3.76223
						23762107	2.32148
15	8	20514765	4.05	Hangzhou	LOC_Os08g33040.1	20512286	2.13906	retrotransposon protein, putative, unclassified, expressed
						20514765	4.04653
						20514999	2.0013
						20515125	2.66959
						20516959	2.21042
						20517006	2.21681
						20517073	2.46852
						20517225	2.98297
						20517255	2.85699
						20517743	2.56864
						20517849	2.61083
						20517851	2.61798
						20517854	2.61798
						20517864	2.61798
						20518047	2.44977
						20518876	2.03858
						20519451	2.68194
						20519467	3.18376
						20519638	2.17328
a-log10 P-values calculated by the gene-based association analysis.
bGene ID of the Rice Annotation Project (http://rapdb.dna.affrc.go.jp/) and MSU rice genome annotaion project (http://rice.plantbiology.msu.edu/).
c-log10 P-values calculated by the single polymorphism-based association analysis.

## Sheet: flag leaf length
List of the top 20 P-value ranked genes in the gene-based association analysis of flag leaf length.
Rank	Chr.	Position (bp)	P-valuea	Location	Gene IDb	Position (bp)	P-valuec	Annotation
1	1	270357	4.95	Guangzhou	Os01g0104900	270357	4.95	Hypothetical conserved gene
2	11	17790592	4.68	Hangzhou	Os11g0499600	17785691	2.32975	Hydroxysteroid dehydrogenase, Cuticle formation, Lipid homeostasis
						17785782	2.58838
						17785794	2.42481
						17785825	3.33376
						17786825	3.07556
						17787237	2.9431
						17787521	2.77728
						17787533	3.57651
						17787543	3.19246
						17787607	2.69897
						17787639	2.81531
						17788225	2.01457
						17788247	2.10791
						17789506	3.55153
						17789538	3.24781
						17789709	3.94731
						17789786	3.97667
						177890211	2.80967
						17790458	2.0716
						17790466	3.28511
						17790510	2.92445
						17790530	3.38041
						17790555	3.47854
						17790575	2.12668
						17790576	2.22403
						17790592	4.67508
						17791428	3.24706
						1779155	3.28701
						17792287	2.42597
3	5	6450207	4.26	Hangzhou	Os05g0203800	6450207	4.26	Similar to MADS box protein
						6456029	2.03
4	7	29570602	4.23	Hangzhou	Os07g0694400	29570602	4.23	Glycosyl transferase, family 43 protein.
5	11	17960523	4.19	Hangzhou	Os11g0504900	17953175	2.13847	Similar to Sulfotransferase domain containing protein, expressed.
						17953197	2.15739
						17953234	3.40949
						17953256	2.72584
						17953257	2.73993
						17953264	2.7122
						17953280	2.00966
						17953322	3.67749
						17953333	2.59176
						17953484	2.04576
						17953514	2.50307
						17953565	2.80134
						17953596	3.14477
						17953672	2.81531
						17954011	3.79517
						17954097	3.86825
						17954134	3.82385
						17954389	2.38091
						17954429	2.01233
						17954481	2.03339
						17954609	2.9914
						17954628	3.00298
						17954785	3.42569
						17954844	3.662
						17955011	2.89279
						17955112	3.13579
						17955141	3.33335
						17955187	3.49412
						17955399	2.25493
						17955655	3.11363
						17955664	3.49596
						17955667	2.86012
						17955736	3.00528
						17955775	2.10735
						17956111	3.83672
						17956145	2.96257
						17956248	3.02081
						17956300	3.50064
						17956305	3.50064
						17956325	3.84594
						17956464	2.03058
						17956466	3.78883
						17956486	3.90306
						17956673	2.41454
						17956872	2.45223
						17956873	2.73049
						17956887	2.73049
						17956914	3.32441
						17957091	3.26602
						17957129	2.44009
						17957140	3.82206
						17957150	2.01323
						17957189	2.44612
						17957214	2.97881
						17957347	2.8041
						17957402	2.67985
						17957438	3.25965
						17957478	3.06345
						17957480	3.06345
						17957689	2.60906
						17957807	3.87877
						17958151	2.70115
						17958168	2.72584
						17958214	3.06679
						17958221	2.32148
						17958815	3.04103
						17959018	2.09691
						17959088	3.36459
						17959363	2.22475
						17960310	3.05806
						17960480	3.61907
						17960523	4.19473
						17960633	2.70774
						17960849	2.86012
						17960871	3.31045
						17961159	2.49214
						17961273	2.94692
						17961276	3.29903
						17961346	3.24448
						17961428	2.86967
						17961469	3.27367
						17961636	3.38034
						17961646	2.34872
						17961679	2.37675
						17961754	2.41341
						17961764	2.03105
						17962116	2.29757
						17962162	2.3098
						17962165	2.3098
						17962357	2.33161
						17962560	2.00922
						17962619	2.42597
						17962665	2.07624
						17962704	4.14535
						17962997	3.00673
						17962999	3.40646
						17963053	3.05756
						17963156	2.89963
						17963172	3.06677
						17963189	3.50511
						17963210	3.21527
						17963212	3.50507
						17963248	2.23433
						17963257	2.29073
						17963278	2.27901
						17963583	2.12494
						17963909	2.97881
						17963929	3.16969
						17963975	4.12518
						17963984	2.20066
						17963989	4.05659
						17964060	2.09637
						17964126	3.43067
						17964286	2.12668
						17964308	2.02826
						17964309	2.10624
						17964316	2.11634
						17964324	2.14327
						17964330	2.11919
						17964345	2.1349
						17964372	2.02595
						17964373	2.02595
						17964382	2.1349
						17964429	2.97881
						17964489	2.01233
						17964552	2.82974
						17964594	2.21538
						17964684	2.08145
						17965107	2.23732
						17965132	2.4034
						17965139	2.77211
						17965140	2.60033
						17965200	2.05899
						17965424	2.41341
						17965440	2.41117
						17965454	2.63264
						17965473	2.04672
						17965480	2.00174
						17965634	2.75203
						17965650	2.00349
						17965690	2.1707
						17965722	2.24565
						17965776	2.07417
						17965808	2.34104
						17965829	2.46092
						17965831	2.46092
						17966069	2.16178
						17966080	2.30539
						17966129	2.45842
						17966173	3.47859
						17966192	3.06418
						17966214	3.56791
						17966280	2.00349
						17966318	2.17263
						17966323	2.10347
						17966378	2.0511
						17966434	2.01502
						17966459	2.15989
						17966462	2.02641
						17966474	3.83141
						17966490	2.06803
						17966496	2.01863
						17966499	2.01233
						17966513	2.11691
						17966530	2.86012
						17966552	2.47625
						17966564	2.59346
						17966570	2.59346
						17966888	2.53611
						17966893	2.44733
						17966904	2.64782
						17966910	2.35164
						17966912	2.08672
						17966950	2.8729
						17966952	2.8729
						17966965	2.43771
						17967061	3.32552
						17967064	2.77728
						17967103	2.52578
						17967113	2.95861
						17967159	2.27246
						17967161	2.92812
						17968216	2.22403
						17968235	2.82681
						17968262	2.67985
						17968287	3.12534
						17968340	2.82974
						17968341	2.9393
						17968405	2.96257
						17968474	3.26598
						17968560	2.38616
						17968777	2.83565
						17968867	3.10202
						17969483	2.14691
						17969561	2.91009
						17969719	3.02864
						17969733	2.09909
						17969740	2.284
						17969765	2.15304
						17969802	2.98716
						17969936	3.48897
						17969989	3.25942
						17970029	2.80134
						17970104	3.29241
						17970506	4.10244
						17970620	2.22768
						17970624	3.94218
						17970783	3.43821
						17970828	3.5148
						17970994	2.55909
						17971061	2.37779
						17972663	2.60555
						17972707	2.86012
6	3	29205420	4.16	Hangzhou	Os03g0720300	29205420	4.15779	Similar to Glutamate decarboxylase isozyme 1 (EC 4.1.1.15).
						29205510	2.00043
						29207768	2.4318
						29207783	2.04479
						29207787	2.00305
7	2	19361930	4.11	Gangzhou	Os02g0528200	19356640	2.81531	Starch branching enzyme 3, Starch synthesis
						19357467	2.94692
						19357551	2.40671
						19360390	2.68403
						19360395	2.10679
						19360459	2.15677
						19361930	4.10509
						19361969	3.26007
						19366170	2.24795
8	4	28500128	4.03	Hangzhou	Os04g0567200	28500046	2.16877	Uncharacterised protein family UPF0005 domain containing protein.
						28500128	4.03016
9	9	14568100	4.02	Gangzhou	Os09g0410500	14567222	2.35952	Similar to teosinte-branched one.
						14568100	4.01641
10	3	7084472	4	Gangzhou	Os03g0233700	7084461	2.9431	Conserved hypothetical protein.
						7084472	4.00415
a-log10 P-values calculated by the gene-based association analysis.
bGene ID of the Rice Annotation Project (http://rapdb.dna.affrc.go.jp/) and MSU rice genome annotaion project (http://rice.plantbiology.msu.edu/).
c-log10 P-values calculated by the single polymorphism-based association analysis.

## Sheet: flag leaf width
List of all P-value ranked genes in the gene-based association analysis of flag leaf width.
Rank	Chr.	Position (bp)	P-valuea	Location	Gene IDb	Position (bp)	P-valuec	Annotation
1	11	17563470	5.78	Hangzhou	Os11g0494100	17563073	2.58004	Similar to NBS-LRR type resistance protein (Fragment).
						17563082	2.58004
						17563133	2.77728
						17563150	2.77211
						17563234	2.56543
						17563258	2.42136
						17563283	2.86328
						17563426	2.28567
						17563445	2.05012
						17563470	5.78281
						17563478	5.13664
						17563496	4.57818
						17563499	5.05135
						17563505	5.05135
						17563506	5.05135
						17563544	4.89218
						17563564	4.12222
						17563565	3.09022
						17563571	3.09022
						17563585	3.374
						17563603	2.47237
						17563607	2.47237
						17563616	2.03339
						17563653	2.31785
						17563658	2.70553
						17563664	2.50031
2	2	4414169	5.33	Hangzhou	Os02g0179400	4414169	5.33	Similar to Tubby-like protein 13
a-log10 P-values calculated by the gene-based association analysis.
bGene ID of the Rice Annotation Project (http://rapdb.dna.affrc.go.jp/) and MSU rice genome annotaion project (http://rice.plantbiology.msu.edu/).
c-log10 P-values calculated by the single polymorphism-based association analysis.

## Sheet: panicle number per plant
List of all P-value ranked genes in the gene-based association analysis of panicle number per plant.
Rank	Chr.	Position (bp)	P-valuea	Location	Gene IDb	Position (bp)	P-valuec	Annotation
1	2	12414750	5.5	Hangzhou	Os02g0313900	12414750	5.5	Similar to Plasma membrane H+-ATPase
						12414933	2.30364
						12416035	2.39362
2	8	17600786	4.74	Guangzhou	LOC_Os08g28770.1	17600774	3.47353	retrotransposon protein, putative, Ty3-gypsy subclass, expressed
						17600786	4.73636
						17600871	3.03576
3	5	4553358	4.59	Hangzhou	Os05g0175800	4553308	2.50585	F-box domain, cyclin-like domain containing protein.
						4553311	2.50585
						4553316	2.46218
						4553317	2.53018
						4553324	2.45593
						4553325	2.44977
						4553327	2.66756
						4553331	2.44977
						4553332	2.74232
						4553334	2.74232
						4553335	2.6038
						4553336	2.67985
						4553337	2.74232
						4553339	2.74232
						4553340	4.17497
						4553344	4.12934
						4553358	4.58756
						4553378	4.45521
						4553395	3.2766
4	1	22190571	4.46	Hangzhou	Os01g0575901	22189669	2.78516	Hypothetical conserved gene
						22189824	2.39469
						22190298	2.00656
						22190571	4.45931
						22190863	2.73283
						22190940	2.17005
						22190955	2.63078
						22191130	2.28988
						22191132	2.28988
						22191169	2.30892
						22191258	2.51004
						22191274	2.51004
						22191319	2.49214
						22191320	2.49214
						22191339	2.16431
						22191417	3.00596
						22191489	3.02402
						22191509	3.02402
						22191567	2.12494
						22191601	2.47496
						22191621	2.33442
						22191636	4.16234
						22191644	2.66154
						22191708	3.73936
						22191750	3.99085
						22191754	2.65365
						22191844	3.87507
						22191921	2.01818
						22192026	2.1831
						22192030	2.14026
						22192131	2.7122
						22192264	2.22113
						22192285	2.10568
						22192328	2.52288
						22192369	2.28819
						22192382	2.27737
						22192444	2.85387
						22192556	2.07624
						22192642	2.50585
						22192875	3.14394
						22192904	2.70333
						22192927	2.9393
						22192945	2.60206
						22192971	2.83268
						22193064	2.61261
						22193170	2.23508
						22193187	2.61261
						22193236	2.47625
						22193245	2.37263
						22193248	3.37251
						22193268	2.62525
						22193273	2.75449
						22193433	2.47237
						22193455	2.13727
						22193496	2.51713
						22193574	2.57349
						22193585	3.15025
						22193623	3.0369
						22193650	2.92082
						22193816	2.45223
						22193999	2.49485
						22194024	2.77989
						22194043	3.77775
						22194105	2.77989
						22194164	2.77989
						22194207	3.17461
						22194237	2.54363
						22194281	2.45717
						22194469	2.89279
						22194508	2.35754
						22194530	2.17328
						22194555	2.24565
						22194642	3.26542
						22195542	3.13844
						22195789	3.06181
						22195830	3.00589
5	10	13515849	4.44	Hangzhou	LOC_Os10g26090.1	13515849	4.44	transposon protein, putative, CACTA, En/Spm sub-class, expressed
6	1	16240584	4.38	Guangzhou	LOC_Os01g29000.1	16236401	2.27984	retrotransposon, putative, centromere-specific, expressed
						16236512	2.07212
						16236530	2.05208
						16236547	2.03574
						16236556	2.32331
						16236558	2.32331
						16236585	2.10127
						16236587	2.24872
						16238501	2.39794
						16239644	2.02595
						16239683	2.07831
						16239704	2.21467
						16239730	2.06048
						16239731	2.06048
						16239735	2.06048
						16239775	2.06702
						16239815	2.39794
						16239820	2.39794
						16240004	2.75696
						16240022	2.16685
						16240025	2.40121
						16240032	3.28604
						16240124	2.52578
						16240134	2.16813
						16240138	2.20066
						16240348	2.14874
						16240503	2.03292
						16240518	2.31426
						16240550	2.31426
						16240565	2.16941
						16240584	4.37556
						16240597	2.44612
						16241282	2.07624
						16241296	2.85699
7	10	12739518	4.37	Guangzhou	LOC_Os10g24780.1	12739458	2.27654	retrotransposon protein, putative, Ty3-gypsy subclass
						12739464	2.33255
						12739470	2.26922
						12739506	2.74715
						12739518	4.36806
						12739521	4.08836
						12739522	3.13365
						12739537	2.1707
						12739545	2.23433
8	9	9467418	4.36	Guangzhou	LOC_Os09g15470.1	9466240	2.23657	retrotransposon protein, putative, Ty3-gypsy subclass, expressed
						9467418	4.35689
						9467458	2.62893
						9470251	2.30364
9	11	1009178	4.34	Guangzhou	LOC_Os11g02920.1	1009037	2.69465	retrotransposon protein, putative, unclassified, expressed
						1009068	2.78781
						1009146	3.63251
						1009154	3.2435
						1009157	3.74712
						1009172	3.42953
						1009178	4.33788
						1009233	3.55384
						1009244	3.26751
10	11	28709814	4.28	Guangzhou	LOC_Os11g47470.1	28709587	2.44249	retrotransposon protein, putative, Ty1-copia subclass, expressed
						28709652	2.14935
						28709697	2.69897
						28709814	4.27766
						28709817	2.10018
						28709823	3.61697
						28709840	4.2826
						28709897	2.03668
						28709901	2.61979
						28709963	2.30016
11	2	14433329	4.26	Guangzhou	LOC_Os02g24890.1	14433324	2.9914	retrotransposon protein, putative, unclassified, expressed
						14433329	4.25786
						14433337	3.14872
						14433348	2.56543
						14433352	3.13139
12	5	5055191	4.18	Guangzhou	LOC_Os05g09090.1	5055191	4.1768	retrotransposon protein, putative, unclassified, expressed
						5055227	3.84019
13	3	10939854	4.15	Guangzhou	Os03g0307400	10939790	2.05159	Six-bladed beta-propeller, TolB-like domain containing protein
						10939806	2.21538
						10939810	2.0511
						10939821	2.29158
						10939854	4.14548
14	6	22077527	4.11	Guangzhou	Os06g0570100	22077359	2.8729	Ent-kaurene oxidase (EC 1.14.13.78) (AtKO1) (Cytochrome P450 701A3).
						22077398	3.01968
						22077527	4.10947
15	3	32600684	4.1	Hangzhou	Os03g0785500	32600678	3.34158	Protein of unknown function DUF284, transmembrane eukaryotic family protein
						32600679	3.39968
						32600680	3.18444
						32600684	4.1004
						32600697	3.28339
						32600707	3.18621
						32600715	3.36718
						32600719	3.30025
						32600720	3.24756
						32600731	2.43415
16	3	26179836	4.09	Guangzhou	LOC_Os03g46280.1	26179765	3.12742	transposon protein, putative, CACTA, En/Spm sub-class, expressed
						26179825	3.48909
						26179836	4.09159
						26179874	2.55284
17	1	29793372	4.08	Guangzhou	LOC_Os01g51820.1	29790395	2.10958	retrotransposon protein, putative, Ty3-gypsy subclass, expressed
						29790459	2.44129
						29790470	3.11261
						29791013	2.20135
						29793353	3.6705
						29793354	3.6705
						29793355	3.66768
						29793356	3.62542
						29793357	3.12735
						29793358	3.78757
						29793359	3.64348
						29793360	3.78357
						29793361	3.88213
						29793362	3.81392
						29793365	3.88213
						29793367	3.88213
						29793370	3.83319
						29793372	4.08068
						29793373	3.83319
						29793375	3.83319
						29793376	3.83319
						29793377	3.88213
						29793378	3.88213
						29793379	3.88213
						29793380	3.88213
						29793382	3.68774
						29793383	3.88213
						29793385	3.83319
						29793386	3.6649
						29793387	3.6649
						29793389	3.6649
						29793391	3.1282
						29793393	3.47149
						29793396	3.88107
						29793397	3.00926
						29793399	3.54774
						29793401	3.03654
						29793402	3.54774
						29793404	3.35844
						29793405	2.88606
						29794906	2.02641
18	4	34944219	4.04	Guangzhou	Os04g0684200	34944219	4.04	Brassinosteroid (BR) signaling kinase, Regulation of BR signaling
19	10	1560575	4.04	Guangzhou	LOC_Os10g03600.2	1560536	3.36103	OsFBX343 - F-box domain containing protein, expressed
						1560537	3.57261
						1560539	3.57261
						1560540	3.57261
						1560541	3.57261
						1560542	3.57261
						1560543	3.57261
						1560544	3.57261
						1560545	3.6588
						1560546	3.57261
						1560547	3.60293
						1560549	3.57261
						1560551	2.8962
						1560552	3.57261
						1560553	2.95078
						1560554	2.97062
						1560556	2.88273
						1560557	2.81248
						1560558	3.62507
						1560559	2.49214
						1560560	2.37059
						1560561	2.76955
						1560562	2.56067
						1560565	2.73283
						1560566	3.53799
						1560567	3.01598
						1560569	2.44612
						1560570	2.41567
						1560572	3.01598
						1560573	3.01598
						1560574	2.9914
						1560575	4.03788
						1560576	2.41117
						1560580	3.46091
						1560581	2.7167
						1560582	3.52302
						1560583	3.52302
						1560584	2.9914
						1560585	2.87943
						1560586	2.9914
						1560587	3.54719
						1560588	2.9914
						1560589	3.50889
						1560590	2.9914
						1560591	3.09313
						1560592	3.54719
						1560593	3.09313
						1560594	3.02455
						1560595	2.6038
						1560598	3.50889
						1560599	3.50889
						1560602	3.50889
						1560603	3.32585
20	11	4737999	4.03	Guangzhou	Os11g0194900	4737096	2.59517	Protein kinase, core domain containing protein.
						4737216	2.03012
						4737999	4.03319
21	10	3965979	4	Hangzhou	LOC_Os10g07470.1	3965979	4.00403	ZOS10-01 - C2H2 zinc finger protein, expressed
						3966651	2.39686
a-log10 P-values calculated by the gene-based association analysis.
bGene ID of the Rice Annotation Project (http://rapdb.dna.affrc.go.jp/) and MSU rice genome annotaion project (http://rice.plantbiology.msu.edu/).
c-log10 P-values calculated by the single polymorphism-based association analysis.

[truncated: 2 more sheets: 工作表9, 工作表10]
