# Supplementary material for: Genome-wide association study of important agronomic traits within a core collection of rice (Oryza sativa L.)
Source: BMC Plant Biol. 2019 Jun 17;19:259. doi: 10.1186/s12870-019-1842-7 (PMC6580581; doi:10.1186/s12870-019-1842-7)
Supplement: Supplementary file 4 — Table S5. List of new loci in association analysis of heading days/plant height/seed set rate/panicle length/grain length/grain width/100 grains weight/ flag leaf length/panicle number per plant. (XLSX 51 kb) [file 12870_2019_1842_MOESM4_ESM.xlsx]

## Sheet: heading days
List of new loci in association analysis of heading days.
Chromosome	Position (bp)	Candidate gene IDa	Annotation
1	23,170,046～23,178,871	LOC_Os01g40960.1	nodulin MtN3 family protein, putative, expressed
		LOC_Os01g40970.1	DUF623 domain containing protein, expressed
		LOC_Os01g40980.1	helicase, putative, expressed
2	23,561,650～23,647,315	LOC_Os02g39010.1	cyclin-dependent kinase G-1, putative, expressed
		LOC_Os02g39020.1	transposon protein, putative, unclassified, expressed
		LOC_Os02g39030.1	transmembrane protein 17, putative, expressed
		LOC_Os02g39040.1	mTERF domain containing protein, expressed
		LOC_Os02g39050.1	pre-mRNA-splicing factor ISY1, putative, expressed
		LOC_Os02g39060.1	RNA recognition motif containing protein, putative, expressed
		LOC_Os02g39064.1	osFTL5 FT-Like5 homologous to Flowering Locus T gene; contains Pfam profile PF01161: Phosphatidylethanolamine-binding protein, expressed
		Os02g0602700	Non-protein coding transcript
		LOC_Os02g39070.1	vesicle transport protein GOT1B, putative, expressed
		LOC_Os02g39080.1	expressed protein
		LOC_Os02g39090.1	expressed protein
		LOC_Os02g39100.1	fasciated ear2, putative, expressed
		LOC_Os02g39110.1	retrotransposon protein, putative, unclassified, expressed
		LOC_Os02g39120.1	transposon protein, putative, unclassified, expressed
		LOC_Os02g39130.1	transposon protein, putative, Pong sub-class, expressed
		LOC_Os02g39140.1	helix-loop-helix DNA-binding domain containing protein, expressed
4	501,174～599,922	LOC_Os04g01790.1	retrotransposon protein, putative, Ty3-gypsy subclass, expressed
		LOC_Os04g01800.1	hypothetical protein
		LOC_Os04g01810.1	terpene synthase, putative, expressed
		LOC_Os04g01820.1	transposon protein, putative, CACTA, En/Spm sub-class
		LOC_Os04g01830.1	latency associated nuclear antigen, putative
		LOC_Os04g01840.1	transposon protein, putative, CACTA, En/Spm sub-class, expressed
		LOC_Os04g01850.1	hypothetical protein
		LOC_Os04g01860.1	cysteine-rich receptor-like protein kinase 7 precursor, putative, expressed
		LOC_Os04g01874.1	protein kinase, putative, expressed
		LOC_Os04g01890.1	protein kinase, putative, expressed
		LOC_Os04g01900.1	transposon protein, putative, unclassified, expressed
		LOC_Os04g01910.1	legume lectins beta domain containing protein, putative, expressed
		LOC_Os04g01920.1	expressed protein
		Os04g0110000	Hypothetical protein
		LOC_Os04g01930.1	exostosin family protein, putative, expressed
		LOC_Os04g01940.1	expressed protein
		LOC_Os04g01950.1	legume lectins beta domain containing protein, putative, expressed
8	24,711,213～24,788,877	LOC_Os08g39120.1	expressed protein
		LOC_Os08g39130.1	pentatricopeptide, putative, expressed
		LOC_Os08g39140.1	heat shock protein, putative, expressed
		LOC_Os08g39150.1	expressed protein
		LOC_Os08g39160.1	formyl transferase, putative, expressed
		Os08g0501044	Non-protein coding transcript
		LOC_Os08g39170.1	expressed protein
		LOC_Os08g39174.1	retrotransposon protein, putative, Ty1-copia subclass, expressed
		LOC_Os08g39180.1	OsWAK73 - OsWAK receptor-like protein kinase, expressed
		LOC_Os08g39190.1	expressed protein
		LOC_Os08g39200.1	expressed protein
		LOC_Os08g39210.1	OsWAK74 - OsWAK receptor-like protein kinase, expressed
		LOC_Os08g39220.1	OsWAK75 - OsWAK receptor-like protein kinase, expressed
		LOC_Os08g39230.1	expressed protein
		LOC_Os08g39240.1	OsWAK76 - OsWAK receptor-like cytoplasmic kinase OsWAK-RLCK, expressed
11	25,420,422～25,527,993	LOC_Os11g42200.1	laccase precursor protein, putative, expressed
		LOC_Os11g42210.1	expressed protein
		LOC_Os11g42220.1	laccase precursor protein, putative, expressed
		LOC_Os11g42230.1	OsFBX430 - F-box domain containing protein, expressed
		LOC_Os11g42240.1	OsFBX431 - F-box domain containing protein, expressed
		LOC_Os11g42250.1	retrotransposon protein, putative, Ty3-gypsy subclass, expressed
		LOC_Os11g42260.1	retrotransposon protein, putative, Ty3-gypsy subclass, expressed
		LOC_Os11g42270.1	OsFBX432 - F-box domain containing protein, expressed
		LOC_Os11g42280.1	OsFBX433 - F-box domain containing protein, expressed
		LOC_Os11g42290.1	transferase family protein, putative, expressed
		LOC_Os11g42300.1	OsFBX434 - F-box domain containing protein, expressed
		LOC_Os11g42310.1	OsFBL58 - F-box domain and LRR containing protein, expressed
		LOC_Os11g42320.1	retrotransposon protein, putative, Ty3-gypsy subclass, expressed
		LOC_Os11g42330.1	retrotransposon protein, putative, Ty3-gypsy subclass
		LOC_Os11g42340.1	expressed protein
		LOC_Os11g42350.1	glutathione synthetase, chloroplast precursor, putative, expressed
		Os11g0642900	Hypothetical protein
		LOC_Os11g42360.1	expressed protein
		LOC_Os11g42370.1	transferase family protein, putative, expressed
		LOC_Os11g42380.1	expressed protein
		LOC_Os11g42390.1	OsSCP64 - Putative Serine Carboxypeptidase homologue, expressed
		LOC_Os11g42400.1	expressed protein
		LOC_Os11g42410.1	expressed protein
aGene ID of the Rice Annotation Project (http://rapdb.dna.affrc.go.jp/) and MSU rice genome annotaion project (http://rice.plantbiology.msu.edu/).

## Sheet: plant height
List of new loci in association analysis of plant height.
Chromosome	Position (bp)	Candidate gene IDa	Annotation
8	4,006,947～4,099,049	LOC_Os08g07170.1	cytokinin-O-glucosyltransferase 2, putative, expressed
		LOC_Os08g07180.1	cytokinin-O-glucosyltransferase 2, putative, expressed
		LOC_Os08g07200.1	UDP-glucoronosyl/UDP-glucosyl transferase, putative, expressed
		LOC_Os08g07210.1	hypothetical protein
		LOC_Os08g07220.1	retrotransposon protein, putative, Ty3-gypsy subclass, expressed
		LOC_Os08g07230.1	retrotransposon protein, putative, unclassified, expressed
		LOC_Os08g07240.1	expressed protein
		LOC_Os08g07260.1	O-methyltransferase, putative, expressed
		LOC_Os08g07270.1	glycosyltransferase, putative, expressed
		Os08g0169500	Non-protein coding transcript
		LOC_Os08g07280.1	expressed protein
		LOC_Os08g07290.1	HEAT repeat family protein, putative, expressed
		LOC_Os08g07300.1	haloacid dehalogenase-like hydrolase domain-containing protein 3, putative, expressed
		LOC_Os08g07320.1	expressed protein
11	2,700,225～2,766,157	LOC_Os11g05830.1	expressed protein
		LOC_Os11g05840.1	retrotransposon protein, putative, Ty1-copia subclass, expressed
		LOC_Os11g05850.2	cyclin-T1-3, putative, expressed
		LOC_Os11g05860.1	harpin-induced protein 1 domain containing protein, expressed
		LOC_Os11g05880.1	exo70 exocyst complex subunit, putative, expressed
aGene ID of the Rice Annotation Project (http://rapdb.dna.affrc.go.jp/) and MSU rice genome annotaion project (http://rice.plantbiology.msu.edu/).

## Sheet: seed set rate
List of new loci in association analysis of seed set rate.
Chromosome	Position (bp)	Candidate gene IDa	Annotation
1	18,520,148～18,579,781	LOC_Os01g33650.1	expressed protein
		Os01g0520340	Hypothetical conserved gene
		LOC_Os01g33670.1	expressed protein
		LOC_Os01g33684.1	disease resistance RPP13-like protein 1, putative, expressed
		LOC_Os01g33700.1	retrotransposon protein, putative, unclassified
		LOC_Os01g33710.1	expressed protein
		LOC_Os01g33720.1	hypothetical protein
		LOC_Os01g33740.1	retrotransposon protein, putative, unclassified, expressed
		LOC_Os01g33750.1	retrotransposon protein, putative, unclassified, expressed
1	22,939,166～22,978,931	LOC_Os01g40620.1	Uncharacterized ACR, COG1565 containing protein, putative, expressed
		LOC_Os01g40630.1	uncharacterized protein PA4923, putative, expressed
		Os01g0588900	Similar to carboxy-lyase
6	8,983,019～9,267,052	LOC_Os06g15830.1	expressed protein
		LOC_Os06g15840.1	transposon protein, putative, CACTA, En/Spm sub-class, expressed
		LOC_Os06g15850.1	transposon protein, putative, CACTA, En/Spm sub-class, expressed
		LOC_Os06g15860.1	retrotransposon protein, putative, unclassified, expressed
		LOC_Os06g15870.1	retrotransposon protein, putative, unclassified, expressed
		LOC_Os06g15880.1	retrotransposon protein, putative, unclassified
		LOC_Os06g15890.1	expressed protein
		LOC_Os06g15900.1	conserved hypothetical protein
		LOC_Os06g15910.1	potassium transporter, putative, expressed
		LOC_Os06g15920.1	transposon protein, putative, unclassified, expressed
		LOC_Os06g15930.1	retrotransposon protein, putative, unclassified, expressed
		LOC_Os06g15959.1	ligA, putative, expressed
		LOC_Os06g15950.1	retrotransposon protein, putative, unclassified
		LOC_Os06g15970.1	transposon protein, putative, unclassified, expressed
		LOC_Os06g15980.1	ligA, putative, expressed
		LOC_Os06g15990.1	aldehyde dehydrogenase, putative, expressed
		LOC_Os06g15995.1	expressed protein
		LOC_Os06g16000.1	UDP-glucoronosyl and UDP-glucosyl transferase, putative, expressed
		LOC_Os06g16010.1	transposon protein, putative, CACTA, En/Spm sub-class, expressed
		LOC_Os06g16020.1	expressed protein
		LOC_Os06g16030.1	amidase family protein, putative, expressed
		LOC_Os06g16040.1	expressed protein
		LOC_Os06g16050.1	transposon protein, putative, CACTA, En/Spm sub-class, expressed
		LOC_Os06g16060.1	zinc finger, C3HC4 type domain containing protein, expressed
		LOC_Os06g16070.1	receptor-like protein kinase 2 precursor, putative, expressed
		LOC_Os06g16080.1	transposon protein, putative, CACTA, En/Spm sub-class, expressed
		LOC_Os06g16090.1	transposon protein, putative, CACTA, En/Spm sub-class, expressed
		LOC_Os06g16100.1	retrotransposon, putative, centromere-specific, expressed
		LOC_Os06g16110.1	expressed protein
		LOC_Os06g16120.1	expressed protein
		LOC_Os06g16130.1	transposon protein, putative, unclassified, expressed
		LOC_Os06g16140.1	expressed protein
		LOC_Os06g16150.1	expressed protein
		Os06g0272600	Non-protein coding transcript
		LOC_Os06g16160.1	expressed protein
		LOC_Os06g16170.1	expressed protein
		LOC_Os06g16180.1	retrotransposon protein, putative, unclassified
		LOC_Os06g16190.1	expressed protein
		LOC_Os06g16210.1	expressed protein
		LOC_Os06g16220.1	transposon protein, putative, unclassified, expressed
		LOC_Os06g16230.1	transposon protein, putative, unclassified, expressed
		LOC_Os06g16240.1	expressed protein
		LOC_Os06g16260.1	OsSigP5 - Putative Type I Signal Peptidase homologue; employs a putative Ser/His catalytic dyad, expressed
		LOC_Os06g16270.1	heat shock factor binding protein 2, putative, expressed
		LOC_Os06g16280.1	expressed protein
6	27,910,112～27,985,250	LOC_Os06g46050.1	expressed protein
		LOC_Os06g46060.1	expressed protein
		LOC_Os06g46065.1	expressed protein
		LOC_Os06g46070.1	hypothetical protein
		LOC_Os06g46080.1	hypothetical protein
		LOC_Os06g46090.1	expressed protein
		LOC_Os06g46110.1	expressed protein
		LOC_Os06g46120.1	expressed protein
		LOC_Os06g46149.1	serine/arginine repetitive matrix protein 1, putative, expressed
		Os06g0674000	Conserved hypothetical protein
		LOC_Os06g46160.1	expressed protein
		LOC_Os06g46180.1	retrotransposon protein, putative, unclassified, expressed
7	7,750,765～9,020,981	Os07g0239667	Hypothetical protein
		LOC_Os07g13540.1	pentatricopeptide repeat domain containing protein, putative, expressed
		LOC_Os07g13550.1	expressed protein
		LOC_Os07g13560.1	retrotransposon protein, putative, unclassified, expressed
		LOC_Os07g13570.1	expressed protein
		LOC_Os07g13580.1	glucan endo-1,3-beta-glucosidase precursor, putative, expressed
		LOC_Os07g13590.1	expressed protein
		LOC_Os07g13600.1	expressed protein
		LOC_Os07g13610.1	retrotransposon protein, putative, Ty1-copia subclass, expressed
		LOC_Os07g13634.1	cytokinin-N-glucosyltransferase 1, putative, expressed
		LOC_Os07g13660.1	UDP-glucoronosyl and UDP-glucosyl transferase domain containing protein, expressed
		LOC_Os07g13680.1	retrotransposon protein, putative, Ty3-gypsy subclass, expressed
		LOC_Os07g13690.1	retrotransposon protein, putative, unclassified, expressed
		LOC_Os07g13700.1	retrotransposon protein, putative, unclassified, expressed
		LOC_Os07g13710.1	retrotransposon protein, putative, unclassified, expressed
		LOC_Os07g13719.1	hypothetical protein
		LOC_Os07g13728.1	hypothetical protein
		LOC_Os07g13740.1	retrotransposon protein, putative, unclassified
		LOC_Os07g13760.1	retrotransposon protein, putative, Ty3-gypsy subclass, expressed
		LOC_Os07g13770.1	UDP-glucoronosyl and UDP-glucosyl transferase domain containing protein, expressed
		LOC_Os07g13780.1	cytokinin-O-glucosyltransferase 2, putative, expressed
		LOC_Os07g13790.1	hypothetical protein
		LOC_Os07g13800.1	cytokinin-N-glucosyltransferase, putative, expressed
		LOC_Os07g13810.1	cytokinin-N-glucosyltransferase 1, putative, expressed
		LOC_Os07g13830.1	OsFBX228 - F-box domain containing protein, expressed
		LOC_Os07g13840.1	expressed protein
		LOC_Os07g13834.1	expressed protein
		LOC_Os07g13850.1	transposon protein, putative, CACTA, En/Spm sub-class, expressed
		LOC_Os07g13860.1	transposon protein, putative, CACTA, En/Spm sub-class, expressed
		LOC_Os07g13870.1	OsFBX229 - F-box domain containing protein, expressed
		LOC_Os07g13880.1	soluble starch synthase 2-3, chloroplast precursor, putative, expressed
		LOC_Os07g13890.1	OsFBX230 - F-box domain containing protein, expressed
		LOC_Os07g13900.1	OsFBLD4 - F-box, LRR and FBD domain containing protein, expressed
		LOC_Os07g13910.1	hypothetical protein
		LOC_Os07g13920.1	no apical meristem protein, expressed
		LOC_Os07g13930.1	OsFBX231 - F-box domain containing protein, expressed
		LOC_Os07g13940.1	cytokinin-N-glucosyltransferase 1, putative, expressed
		LOC_Os07g13950.1	expressed protein
		LOC_Os07g13960.1	retrotransposon protein, putative, unclassified
		LOC_Os07g13980.1	glucose-1-phosphate adenylyltransferase large subunit, putative, expressed
		LOC_Os07g13969.1	expressed protein
		LOC_Os07g13990.1	retrotransposon, putative, centromere-specific, expressed
		LOC_Os07g14000.1	retrotransposon protein, putative, unclassified, expressed
		LOC_Os07g14010.1	retrotransposon protein, putative, Ty1-copia subclass, expressed
		LOC_Os07g14020.1	hypothetical protein
		LOC_Os07g14030.1	SCP-like extracellular protein, expressed
		LOC_Os07g14040.1	retrotransposon protein, putative, unclassified, expressed
		LOC_Os07g14050.1	retrotransposon protein, putative, unclassified, expressed
		LOC_Os07g14060.1	retrotransposon protein, putative, unclassified, expressed
		LOC_Os07g14070.1	SCP-like extracellular protein, expressed
		LOC_Os07g14080.1	transferase family protein, putative, expressed
		LOC_Os07g14090.1	domain of unknown function domain containing protein, expressed
		Os07g0244250	Hypothetical gene
		LOC_Os07g14110.1	MYB family transcription factor, putative, expressed
		LOC_Os07g14120.1	transferase, putative, expressed
		LOC_Os07g14130.1	pectinesterase inhibitor domain containing protein, expressed
		LOC_Os07g14140.1	LTPL54 - Protease inhibitor/seed storage/LTP family protein precursor, putative, expressed
		LOC_Os07g14150.1	cytidine deaminase, putative, expressed
		LOC_Os07g14160.1	polygalacturonase, putative, expressed
		LOC_Os07g14170.1	retrotransposon protein, putative, unclassified
		LOC_Os07g14170.1	retrotransposon protein, putative, unclassified
		LOC_Os07g14180.1	expressed protein
		LOC_Os07g14190.1	retrotransposon protein, putative, unclassified
		LOC_Os07g14200.1	retrotransposon protein, putative, Ty3-gypsy subclass
		LOC_Os07g14210.1	retrotransposon protein, putative, unclassified
		LOC_Os07g14220.1	retrotransposon protein, putative, unclassified, expressed
		LOC_Os07g14230.1	retrotransposon protein, putative, Ty3-gypsy subclass, expressed
		LOC_Os07g14240.1	retrotransposon protein, putative, Ty3-gypsy subclass
		LOC_Os07g14250.1	retrotransposon protein, putative, Ty3-gypsy subclass, expressed
		LOC_Os07g14260.1	expressed protein
		LOC_Os07g14270.1	calreticulin precursor protein, putative, expressed
		LOC_Os07g14280.1	WD domain, G-beta repeat domain containing protein, expressed
		LOC_Os07g14290.1	retrotransposon protein, putative, Ty3-gypsy subclass, expressed
		LOC_Os07g14300.1	retrotransposon protein, putative, unclassified, expressed
		LOC_Os07g14310.1	expressed protein
		LOC_Os07g14320.1	retrotransposon protein, putative, unclassified
		LOC_Os07g14330.1	expressed protein
		LOC_Os07g14340.1	retrotransposon protein, putative, unclassified, expressed
		LOC_Os07g14350.1	methyltransferase, putative, expressed
		LOC_Os07g14360.1	hypothetical protein
		LOC_Os07g14370.1	transposon protein, putative, Mutator sub-class, expressed
		LOC_Os07g14380.1	retrotransposon protein, putative, unclassified, expressed
		LOC_Os07g14390.1	retrotransposon protein, putative, unclassified, expressed
		LOC_Os07g14400.1	retrotransposon protein, putative, unclassified, expressed
		LOC_Os07g14410.1	retrotransposon protein, putative, Ty1-copia subclass, expressed
		LOC_Os07g14420.1	expressed protein
		LOC_Os07g14430.1	transposon protein, putative, CACTA, En/Spm sub-class, expressed
		LOC_Os07g14440.1	expressed protein
		LOC_Os07g14450.1	hypothetical protein
		LOC_Os07g14460.1	hypothetical protein
		LOC_Os07g14470.1	OsWAK67 - OsWAK short gene, expressed
		LOC_Os07g14480.1	expressed protein
		LOC_Os07g14490.1	OsWAK68 - OsWAK pseudogene, expressed
		LOC_Os07g14500.1	hypothetical protein
		LOC_Os07g14514.1	retrotransposon protein, putative, unclassified, expressed
		Os07g0248900	Transposase, MuDR, plant domain containing protein
		LOC_Os07g14530.1	PPR repeat containing protein, expressed
		LOC_Os07g14540.1	vesicle-associated membrane protein, putative, expressed
		LOC_Os07g14560.1	retrotransposon protein, putative, unclassified, expressed
		LOC_Os07g14570.1	retrotransposon protein, putative, unclassified, expressed
		LOC_Os07g14580.1	mRNA-decapping enzyme, putative, expressed
		LOC_Os07g14590.1	hydrolase, putative, expressed
		LOC_Os07g14600.1	hydrolase, putative, expressed
		LOC_Os07g14610.1	IAA-amino acid hydrolase ILR1-like 6 precursor, putative, expressed
		LOC_Os07g14620.1	expressed protein
		LOC_Os07g14630.1	glucosyltransferase-11, putative, expressed
		LOC_Os07g14640.1	expressed protein
		LOC_Os07g14650.1	expressed protein
		LOC_Os07g14660.1	harpin-induced protein 1 domain containing protein, expressed
		LOC_Os07g14670.1	transposon protein, putative, unclassified, expressed
		LOC_Os07g14680.1	expressed protein
		LOC_Os07g14700.1	harpin-induced protein 1 domain containing protein, expressed
		LOC_Os07g14710.1	transposon protein, putative, Mariner sub-class, expressed
		LOC_Os07g14720.1	expressed protein
		LOC_Os07g14740.1	harpin-induced protein 1 domain containing protein, expressed
		LOC_Os07g14750.1	60S acidic ribosomal protein, putative, expressed
		LOC_Os07g14760.1	expressed protein
		LOC_Os07g14770.1	expressed protein
		LOC_Os07g14790.1	retrotransposon protein, putative, unclassified, expressed
		LOC_Os07g14780.1	retrotransposon protein, putative, unclassified, expressed
		LOC_Os07g14800.1	retrotransposon protein, putative, unclassified, expressed
		LOC_Os07g14810.1	retrotransposon protein, putative, Ty3-gypsy subclass, expressed
		LOC_Os07g14820.1	expressed protein
		LOC_Os07g14830.1	WD domain, G-beta repeat domain containing protein, expressed
		LOC_Os07g14840.1	expressed protein
		LOC_Os07g14850.1	CESA6 - cellulose synthase, expressed
		LOC_Os07g14860.1	expressed protein
		LOC_Os07g14870.1	hypothetical protein
		LOC_Os07g14880.1	expressed protein
		LOC_Os07g14890.1	expressed protein
		LOC_Os07g14900.1	expressed protein
		LOC_Os07g14910.1	expressed protein
		LOC_Os07g14920.1	expressed protein
		LOC_Os07g14930.1	expressed protein
		LOC_Os07g14940.1	transposon protein, putative, CACTA, En/Spm sub-class, expressed
		LOC_Os07g14950.1	retrotransposon protein, putative, unclassified
		LOC_Os07g14960.1	retrotransposon protein, putative, unclassified
		LOC_Os07g14970.1	retrotransposon protein, putative, unclassified, expressed
		LOC_Os07g14980.1	retrotransposon protein, putative, unclassified
		LOC_Os07g14990.1	retrotransposon protein, putative, Ty3-gypsy subclass, expressed
		LOC_Os07g15000.1	expressed protein
		LOC_Os07g15010.1	hypothetical protein
		LOC_Os07g15020.1	expressed protein
		LOC_Os07g15030.1	retrotransposon protein, putative, unclassified, expressed
		LOC_Os07g15040.1	retrotransposon protein, putative, unclassified
		LOC_Os07g15050.1	retrotransposon protein, putative, unclassified, expressed
		LOC_Os07g15060.1	retrotransposon, putative, centromere-specific
		LOC_Os07g15070.1	retrotransposon, putative, centromere-specific
		LOC_Os07g15080.1	retrotransposon protein, putative, Ty3-gypsy subclass, expressed
		LOC_Os07g15090.1	transposon protein, putative, unclassified, expressed
		LOC_Os07g15100.1	hypothetical protein
		LOC_Os07g15110.1	retrotransposon protein, putative, unclassified, expressed
		LOC_Os07g15120.1	transposon protein, putative, unclassified
		LOC_Os07g15130.1	expressed protein
		LOC_Os07g15140.1	transposon protein, putative, CACTA, En/Spm sub-class, expressed
		LOC_Os07g15150.1	transposon protein, putative, CACTA, En/Spm sub-class, expressed
		LOC_Os07g15160.1	retrotransposon protein, putative, unclassified, expressed
		Os07g0255300	Conserved hypothetical protein
		LOC_Os07g15170.1	transposon protein, putative, CACTA, En/Spm sub-class
		LOC_Os07g15180.1	transposon protein, putative, unclassified, expressed
		LOC_Os07g15190.1	3-ketoacyl-CoA synthase 2, putative, expressed
		LOC_Os07g15200.1	hypothetical protein
		LOC_Os07g15210.1	retrotransposon protein, putative, Ty3-gypsy subclass, expressed
		LOC_Os07g15230.1	expressed protein
		LOC_Os07g15240.1	expressed protein
		LOC_Os07g15250.1	retrotransposon protein, putative, unclassified, expressed
		LOC_Os07g15260.1	retrotransposon protein, putative, Ty1-copia subclass, expressed
		LOC_Os07g15270.1	RNA-binding region RNP-1, putative, expressed
		LOC_Os07g15280.1	expressed protein
		LOC_Os07g15300.1	hypothetical protein
		LOC_Os07g15310.1	hypothetical protein
		LOC_Os07g15320.1	leaf senescence related protein, putative, expressed
		LOC_Os07g15330.1	expressed protein
		LOC_Os07g15340.1	hAT dimerisation domain-containing protein, putative, expressed
		LOC_Os07g15350.1	transposon protein, putative, CACTA, En/Spm sub-class, expressed
		LOC_Os07g15360.1	retrotransposon protein, putative, Ty1-copia subclass
		LOC_Os07g15370.1	metal transporter Nramp6, putative, expressed
		LOC_Os07g15390.1	retrotransposon protein, putative, unclassified
		LOC_Os07g15400.1	expressed protein
		LOC_Os07g15410.1	expressed protein
		LOC_Os07g15420.1	transposon protein, putative, Ac/Ds sub-class, expressed
		LOC_Os07g15430.1	expressed protein
		LOC_Os07g15440.1	alanyl-tRNA synthetase family protein, expressed
		LOC_Os07g15450.1	retrotransposon protein, putative, unclassified, expressed
		LOC_Os07g15460.1	metal transporter Nramp6, putative, expressed
		LOC_Os07g15470.1	retrotransposon protein, putative, unclassified, expressed
		LOC_Os07g15480.1	retrotransposon protein, putative, unclassified, expressed
		LOC_Os07g15490.1	C2-BTB1 - Bric-a-Brac, Tramtrack, Broad Complex BTB domain with C2 subfamily conserved sequence, expressed
		LOC_Os07g15500.1	expressed protein
		LOC_Os07g15510.1	retrotransposon protein, putative, unclassified, expressed
		LOC_Os07g15520.1	retrotransposon protein, putative, Ty3-gypsy subclass
		LOC_Os07g15530.1	expressed protein
		LOC_Os07g15540.1	ethylene receptor, putative, expressed
		LOC_Os07g15550.1	retrotransposon protein, putative, unclassified, expressed
		LOC_Os07g15560.1	retrotransposon protein, putative, unclassified, expressed
		LOC_Os07g15570.1	pentatricopeptide, putative, expressed
		LOC_Os07g15580.1	expressed protein
8	2,701,887～2,793,377	LOC_Os08g05180.1	retrotransposon protein, putative, Ty3-gypsy subclass, expressed
		LOC_Os08g05190.1	retrotransposon protein, putative, Ty3-gypsy subclass
		LOC_Os08g05210.1	retrotransposon protein, putative, Ty3-gypsy subclass
		LOC_Os08g05220.1	retrotransposon protein, putative, Ty3-gypsy subclass, expressed
		LOC_Os08g05230.1	retrotransposon protein, putative, unclassified
		LOC_Os08g05240.1	retrotransposon protein, putative, unclassified, expressed
		LOC_Os08g05250.1	retrotransposon protein, putative, Ty3-gypsy subclass, expressed
		LOC_Os08g05260.1	retrotransposon protein, putative, unclassified
		LOC_Os08g05270.1	retrotransposon protein, putative, unclassified, expressed
		LOC_Os08g05280.1	oxidoreductase family, NAD-binding Rossmann fold containing protein, expressed
		LOC_Os08g05290.1	receptor-like protein kinase 5 precursor, putative, expressed
		LOC_Os08g05300.1	expressed protein
		LOC_Os08g05310.1	expressed protein
8	23,506,423～23,515,115	LOC_Os08g37220.1	hypothetical protein
9	5,476,906～5,579,147	LOC_Os09g10054.1	disease resistance protein RPS2, putative, expressed
		LOC_Os09g10080.1	retrotransposon protein, putative, Ty3-gypsy subclass, expressed
		LOC_Os09g10090.1	retrotransposon protein, putative, unclassified
		LOC_Os09g10100.1	retrotransposon protein, putative, unclassified
		LOC_Os09g10109.1	retrotransposon protein, putative, Ty3-gypsy subclass
		LOC_Os09g10120.1	retrotransposon protein, putative, unclassified
		LOC_Os09g10130.1	retrotransposon protein, putative, Ty3-gypsy subclass
		LOC_Os09g10140.1	retrotransposon protein, putative, unclassified, expressed
		LOC_Os09g10149.1	retrotransposon protein, putative, Ty3-gypsy subclass
		LOC_Os09g10160.1	retrotransposon protein, putative, unclassified, expressed
		LOC_Os09g10170.1	retrotransposon protein, putative, Ty3-gypsy subclass, expressed
		LOC_Os09g10180.1	expressed protein
		Os09g0273600	Hypothetical gene
		LOC_Os09g10190.1	transposon protein, putative, unclassified, expressed
		LOC_Os09g10200.1	Skp1 family, dimerisation domain containing protein, expressed
		LOC_Os09g10201.1	expressed protein
		LOC_Os09g10204.1	expressed protein
		LOC_Os09g10210.1	expressed protein
		LOC_Os09g10220.1	transposon protein, putative, CACTA, En/Spm sub-class, expressed
		LOC_Os09g10230.1	Skp1 family, dimerisation domain containing protein, expressed
		LOC_Os09g10240.1	retrotransposon protein, putative, unclassified, expressed
aGene ID of the Rice Annotation Project (http://rapdb.dna.affrc.go.jp/) and MSU rice genome annotaion project (http://rice.plantbiology.msu.edu/).

## Sheet: panicle length
List of new loci in association analysis of panicle length.
Chromosome	Position (bp)	Candidate gene IDa	Annotation
4	431,949～574,020	LOC_Os04g01640.1	expressed protein
		LOC_Os04g01650.1	erythronate-4-phosphate dehydrogenase domain containing protein, expressed
		LOC_Os04g01660.1	erythronate-4-phosphate dehydrogenase domain containing protein, expressed
		LOC_Os04g01674.1	erythronate-4-phosphate dehydrogenase domain containing protein, expressed
		LOC_Os04g01690.1	pyridoxal-dependent decarboxylase protein, putative, expressed
		LOC_Os04g01710.1	cysteine proteinase At4g11310 precursor, putative, expressed
		LOC_Os04g01720.1	expressed protein
		LOC_Os04g01730.1	hypothetical protein
		LOC_Os04g01740.1	heat shock protein, putative, expressed
		LOC_Os04g01750.1	expressed protein
		LOC_Os04g01760.1	retrotransposon protein, putative, unclassified, expressed
		LOC_Os04g01770.1	retrotransposon protein, putative, unclassified, expressed
		LOC_Os04g01780.1	uncharacterized ACR, COG1399 family protein, expressed
		LOC_Os04g01790.1	retrotransposon protein, putative, Ty3-gypsy subclass, expressed
		LOC_Os04g01800.1	hypothetical protein
		LOC_Os04g01810.1	terpene synthase, putative, expressed
		LOC_Os04g01820.1	transposon protein, putative, CACTA, En/Spm sub-class
		LOC_Os04g01830.1	latency associated nuclear antigen, putative
		LOC_Os04g01840.1	transposon protein, putative, CACTA, En/Spm sub-class, expressed
		LOC_Os04g01850.1	hypothetical protein
		LOC_Os04g01860.1	cysteine-rich receptor-like protein kinase 7 precursor, putative, expressed
		LOC_Os04g01874.1	protein kinase, putative, expressed
		LOC_Os04g01890.1	protein kinase, putative, expressed
		LOC_Os04g01900.1	transposon protein, putative, unclassified, expressed
		LOC_Os04g01910.1	legume lectins beta domain containing protein, putative, expressed
		LOC_Os04g01920.1	expressed protein
4	30,763,510～31,085620	LOC_Os04g51880.1	GHMP kinases ATP-binding protein, putative, expressed
		LOC_Os04g51890.1	OsSAUR20 - Auxin-responsive SAUR gene family member, expressed
		LOC_Os04g51900.1	expressed protein
		LOC_Os04g51920.1	protein disulfide isomerase, putative, expressed
		LOC_Os04g51930.1	retrotransposon protein, putative, LINE subclass, expressed
		LOC_Os04g51940.1	YT521-B, putative, expressed
		LOC_Os04g51950.1	serine/threonine-protein kinase HT1, putative, expressed
		LOC_Os04g51960.1	expressed protein
		LOC_Os04g51970.1	synaptic vesicle 2-related protein, putative, expressed
		LOC_Os04g51980.1	transferase family domain containing protein, expressed
		LOC_Os04g51990.1	transferase family domain containing protein, expressed
		LOC_Os04g52000.1	protein phosphatase 2C, putative, expressed
		LOC_Os04g52020.1	PHD-finger domain containing protein, putative, expressed
		LOC_Os04g52040.1	TNP1, putative, expressed
		LOC_Os04g52050.1	TNP1, putative, expressed
		LOC_Os04g52060.1	transposable element protein, putative, containing Pfam profile: PF03004, Transposase_24, expressed
		LOC_Os04g52074.1	expressed protein
		LOC_Os04g52090.1	AP2 domain containing protein, expressed
		LOC_Os04g52100.1	peptidase, M24 family protein, putative, expressed
		LOC_Os04g52110.1	late embryogenesis abundant protein, group 3, putative, expressed
		LOC_Os04g52120.1	potassium transporter, putative, expressed
		LOC_Os04g52130.1	coproporphyrinogen III oxidase, chloroplast precursor, putative, expressed
		LOC_Os04g52140.1	protein kinase domain containing protein, expressed
		LOC_Os04g52164.1	transferase family protein, putative, expressed
		LOC_Os04g52180.1	expressed protein
		LOC_Os04g52190.1	vacuolar-sorting receptor precursor, putative, expressed
		LOC_Os04g52200.1	RNA recognition motif containing protein, putative, expressed
		LOC_Os04g52210.1	terpene synthase, putative, expressed
		LOC_Os04g52220.1	expressed protein
		LOC_Os04g52230.1	ent-kaurene synthase, chloroplast precursor, putative, expressed
		LOC_Os04g52240.1	terpene synthase, putative, expressed
		LOC_Os04g52250.1	LTPL123 - Protease inhibitor/seed storage/LTP family protein precursor, expressed
		LOC_Os04g52260.1	LTPL124 - Protease inhibitor/seed storage/LTP family protein precursor, expressed
		LOC_Os04g52270.1	coatomer subunit epsilon, putative, expressed
		LOC_Os04g52280.1	dehydrogenase, putative, expressed
		LOC_Os04g52300.1	expressed protein
		LOC_Os04g52290.1	PPR repeat domain containing protein, putative, expressed
		LOC_Os04g52310.1	metal cation transporter, putative, expressed
6	10,410,902～10,540,457	LOC_Os06g17930.1	NBS-LRR disease resistance protein, putative, expressed
		Os06g0287200	Similar to NBS-LRR type R protein Nbs7-75
		LOC_Os06g17950.1	NBS-LRR disease resistance protein, putative, expressed
		LOC_Os06g17970.1	NBS-LRR disease resistance protein, putative, expressed
		LOC_Os06g17960.1	expressed protein
		LOC_Os06g17980.1	hypothetical protein
		LOC_Os06g17990.1	expressed protein
		LOC_Os06g18000.1	protein kinase domain containing protein, expressed
		Os06g0288000	Non-protein coding transcript
		LOC_Os06g18010.1	UDP-glucoronosyl and UDP-glucosyl transferase domain containing protein, expressed
		Os06g0288400	Hypothetical conserved gene
		LOC_Os06g18020.1	expressed protein
		LOC_Os06g18030.1	retrotransposon protein, putative, Ty3-gypsy subclass, expressed
		LOC_Os06g18040.1	hypothetical protein
		LOC_Os06g18058.1	retrotransposon protein, putative, unclassified, expressed
		LOC_Os06g18070.1	retrotransposon protein, putative, Ty3-gypsy subclass, expressed
		LOC_Os06g18080.1	collagen adhesion protein, putative, expressed
		LOC_Os06g18090.1	retrotransposon protein, putative, Ty3-gypsy subclass, expressed
		LOC_Os06g18100.1	retrotransposon protein, putative, Ty3-gypsy subclass, expressed
		LOC_Os06g18110.1	transposon protein, putative, unclassified, expressed
8	19,760,055～19,773,993	LOC_Os08g31870.1	cell division cycle protein 48, putative, expressed
		LOC_Os08g31880.1	expressed protein
		LOC_Os08g31890.1	expressed protein
		LOC_Os08g31900.1	amino acid transporter protein, putative, expressed
aGene ID of the Rice Annotation Project (http://rapdb.dna.affrc.go.jp/) and MSU rice genome annotaion project (http://rice.plantbiology.msu.edu/).

## Sheet: grain length
List of new loci in association analysis of grain length.
Chromosome	Position (bp)	Candidate gene IDa	Annotation
1	40,952,595～41,000,011	LOC_Os01g70750.1	retrotransposon protein, putative, Ty3-gypsy subclass, expressed
		LOC_Os01g70760.1	retrotransposon protein, putative, Ty3-gypsy subclass, expressed
		LOC_Os01g70770.1	glutathione S-transferase, putative, expressed
		LOC_Os01g70780.1	WD40-like domain containing protein, putative, expressed
		Os01g0933950	Hypothetical gene
		LOC_Os01g70790.1	SRC2 protein, putative, expressed
		LOC_Os01g70800.1	mitochondrial carrier protein, putative, expressed
		LOC_Os01g70810.1	homeobox domain containing protein, expressed
		LOC_Os01g70820.1	lumenal PsbP, putative, expressed
		LOC_Os01g70830.1	esterase PIR7A, putative, expressed
8	18,807,278～18,877,159	LOC_Os08g30550.1	retrotransposon protein, putative, unclassified, expressed
		LOC_Os08g30554.1	expressed protein
		LOC_Os08g30580.1	hypothetical protein
		LOC_Os08g30590.1	C1-like domain containing protein, expressed
		LOC_Os08g30610.1	transposon protein, putative, CACTA, En/Spm sub-class, expressed
		LOC_Os08g30620.1	expressed protein
		LOC_Os08g30634.1	DC1 domain containing protein, expressed
11	10,147,830～10,203,596	LOC_Os11g18070.1	retrotransposon protein, putative, unclassified, expressed
		LOC_Os11g18080.1	retrotransposon protein, putative, unclassified, expressed
		LOC_Os11g18100.1	POT family protein, expressed
		Os11g0284400
		LOC_Os11g18120.1	retrotransposon protein, putative, LINE subclass, expressed
aGene ID of the Rice Annotation Project (http://rapdb.dna.affrc.go.jp/) and MSU rice genome annotaion project (http://rice.plantbiology.msu.edu/).

## Sheet: grain width
List of new loci in association analysis of grain width.
Chromosome	Position (bp)	Candidate gene IDa	Annotation
3	11,852,705～11,908,957	LOC_Os03g20920.1	stress responsive protein, putative, expressed
		LOC_Os03g20930.1	retrotransposon protein, putative, unclassified, expressed
		LOC_Os03g20940.1	stress responsive protein, putative, expressed
		LOC_Os03g20949.1	phospholipid-transporting ATPase, putative, expressed
		LOC_Os03g20970.1	phospholipid-transporting ATPase 1, putative, expressed
		LOC_Os03g20980.1	zinc finger, C3HC4 type domain containing protein, expressed
11	24,258,724～24,290,332	LOC_Os11g40650.1	expressed protein
		LOC_Os11g40674.1	expressed protein
		Os11g0621825	Similar to Universal stress protein 1561
		Os11g0622150	Hypothetical conserved gene
		LOC_Os11g40680.1	MBTB64 - Bric-a-Brac, Tramtrack, Broad Complex BTB domain with Meprin and TRAF Homology MATH domain, expressed
aGene ID of the Rice Annotation Project (http://rapdb.dna.affrc.go.jp/) and MSU rice genome annotaion project (http://rice.plantbiology.msu.edu/).

## Sheet: 1000 grains weight
List of new loci in association analysis of 1000 grains weight.
Chromosome	Position (bp)	Candidate gene IDa	Annotation
3	20,308,101～20,374,967	LOC_Os03g36630.1	expressed protein
		LOC_Os03g36640.1	expressed protein
		LOC_Os03g36650.1	cysteine-rich repeat secretory protein 55 precursor, putative, expressed
		LOC_Os03g36660.1	retrotransposon protein, putative, unclassified, expressed
		LOC_Os03g36670.1	retrotransposon protein, putative, Ty3-gypsy subclass, expressed
		LOC_Os03g36684.1	retrotransposon protein, putative, unclassified, expressed
		LOC_Os03g36700.1	retrotransposon protein, putative, unclassified, expressed
		LOC_Os03g36710.1	retrotransposon protein, putative, unclassified, expressed
		LOC_Os03g36720.1	retrotransposon protein, putative, Ty3-gypsy subclass
		LOC_Os03g36720.1	retrotransposon protein, putative, Ty3-gypsy subclass
7	8,265,240～8,330,871	LOC_Os08g13850.1	conserved hypothetical protein
		LOC_Os08g13860.1	retrotransposon protein, putative, Ty1-copia subclass, expressed
		LOC_Os08g13870.1	S-locus lectin protein kinase family protein, putative, expressed
		LOC_Os08g13880.1	expressed protein
		LOC_Os08g13890.1	exonuclease, putative, expressed
		LOC_Os08g13900.1	expressed protein
		LOC_Os08g13905.1	expressed protein
		LOC_Os08g13910.1	expressed protein
		LOC_Os08g13920.1	glycosyl hydrolases family 16, putative, expressed
		Os08g0237100	Conserved hypothetical protein
11	9,821,720～9,835,992	LOC_Os11g17620.1	expressed protein
		LOC_Os11g17630.1	conserved hypothetical protein
aGene ID of the Rice Annotation Project (http://rapdb.dna.affrc.go.jp/) and MSU rice genome annotaion project (http://rice.plantbiology.msu.edu/).

## Sheet: flag leaf length
List of new loci in association analysis of flag leaf length.
Chromosome	Position (bp)	Candidate gene IDa	Annotation
9	19,484,679～19,503,424	LOC_Os09g32670.1	UDP-glucuronate 4-epimerase, putative, expressed
		LOC_Os09g32680.1	cyclin, putative, expressed
		LOC_Os09g32690.1	zinc finger, C3HC4 type domain containing protein, expressed
11	17,945,459～17,974,773	LOC_Os11g30810.1	sulfotransferase domain containing protein, expressed
		LOC_Os11g30820.1	expressed protein
		LOC_Os11g30830.1	expressed protein
		LOC_Os11g30840.1	retrotransposon protein, putative, unclassified, expressed
		LOC_Os11g30850.1	retrotransposon protein, putative, Ty3-gypsy subclass
		LOC_Os11g30880.1	retrotransposon protein, putative, unclassified, expressed
12	17,992,241～18,042,367	LOC_Os12g30050.1	transposon protein, putative, unclassified, expressed
		LOC_Os12g30060.1	prefoldin subunit, putative, expressed
		LOC_Os12g30070.1	disease resistance protein RPM1, putative, expressed
		LOC_Os12g30080.1	disease resistance protein RPM1, putative, expressed
		LOC_Os12g30100.1	retrotransposon protein, putative, unclassified, expressed
		LOC_Os12g30110.1	hypothetical protein
aGene ID of the Rice Annotation Project (http://rapdb.dna.affrc.go.jp/) and MSU rice genome annotaion project (http://rice.plantbiology.msu.edu/).

## Sheet: panicle number per plant
List of new loci in association analysis of panicle number per plant.
Chromosome	Position (bp)	Candidate gene IDa	Annotation
1	22,182,883～22,220,448	Os01g0575701	Similar to anthocyanin regulatory Lc protein
		Os01g0575801	Hypothetical conserved gene
		LOC_Os01g39385.1	expressed protein
		LOC_Os01g39399.1	expressed protein
		LOC_Os01g39420.1	transposon protein, putative, CACTA, En/Spm sub-class, expressed
		LOC_Os01g39430.1	anthocyanin regulatory protein, putative
12	4,146,868～4,199,211	LOC_Os12g08130.1	amino acid transporter, putative, expressed
		LOC_Os12g08140.1	pentatricopeptide, putative, expressed
		LOC_Os12g08160.1	expressed protein
		LOC_Os12g08150.1	expressed protein
		LOC_Os12g08170.1	2-oxo acid dehydrogenases acyltransferase domain containing protein, expressed
		LOC_Os12g08180.1	receptor-like protein kinase 2 precursor, putative, expressed
		LOC_Os12g08200.1	expressed protein
		Os12g0182366	Hypothetical conserved gene
		LOC_Os12g08210.1	expressed protein
		LOC_Os12g08220.1	histone deacetylase, putative, expressed
		LOC_Os12g08230.1	expressed protein
aGene ID of the Rice Annotation Project (http://rapdb.dna.affrc.go.jp/) and MSU rice genome annotaion project (http://rice.plantbiology.msu.edu/).
